# Supplementary material for: Transcriptome dynamics in early in vivo developing and in vitro produced porcine embryos
Source: BMC Genomics. 2021 Feb 27;22:139. doi: 10.1186/s12864-021-07430-7 (PMC7913449; doi:10.1186/s12864-021-07430-7)
Supplement: Supplementary file 4 — Additional file 4. Background “universe” used for Ingenuity Pathway Analysis which includes all identified genes in the RNA-seq experiment and the human orthologues used for the biological function analyses with the© 2000–2020 QIAGEN Ingenuity Pathway Analysis software. [file 12864_2021_7430_MOESM4_ESM.xlsx]

## Sheet: Background_universe_conversion
Transcriptome dynamics in early in vivo developing and in vitro produced porcine embryos
Vera A. van der Weijden, Meret Schmidhauser, Mayuko Kurome, Johannes Knubben, Veronika L. Flöter, Eckhard Wolf and Susanne E. Ulbrich
Additional file 4: Background “universe” used for Ingenuity Pathway Analysis
Species_query	Entrez_gene_ID_query	Gene_symbol_query	Species_hit	Entrez_gene_ID_hit	Gene_symbol_hit
sus_scrofa	387287	HCRTR1	homo_sapiens	3061	HCRTR1
sus_scrofa	387596	APTX	homo_sapiens	54840	APTX
sus_scrofa	396553	P14ARF	homo_sapiens	1029	CDKN2A
sus_scrofa	396554	COMP	homo_sapiens	1311	COMP
sus_scrofa	396555	PDE3A	homo_sapiens	5139	PDE3A
sus_scrofa	396557	PGLYRP2	homo_sapiens	114770	PGLYRP2
sus_scrofa	396558	PAQR7	homo_sapiens	164091	PAQR7
sus_scrofa	396559	PAQR8	homo_sapiens	85315	PAQR8
sus_scrofa	396560	PSORS1C2	homo_sapiens	170680	PSORS1C2
sus_scrofa	396562	GFAP	homo_sapiens	2670	GFAP
sus_scrofa	396563	CALCB	homo_sapiens	797	CALCB
sus_scrofa	396564	FUNDC2	homo_sapiens	65991	FUNDC2
sus_scrofa	396566	LOC396566	homo_sapiens	9076	CLDN1
sus_scrofa	396568	KNG1	homo_sapiens	3827	KNG1
sus_scrofa	396570	PLET1	homo_sapiens	349633	PLET1
sus_scrofa	396571	MYOCD	homo_sapiens	93649	MYOCD
sus_scrofa	396573	CRSP3	homo_sapiens	796	CALCA
sus_scrofa	396574	CRSP-2	homo_sapiens	796	CALCA
sus_scrofa	396575	SP1	homo_sapiens	6667	SP1
sus_scrofa	396578	SLC23A1	homo_sapiens	9963	SLC23A1
sus_scrofa	396579	TNNT1	homo_sapiens	7138	TNNT1
sus_scrofa	396580	UBE2D2	homo_sapiens	7322	UBE2D2
sus_scrofa	396581	HMBS	homo_sapiens	3145	HMBS
sus_scrofa	396583	SNAI1	homo_sapiens	6615	SNAI1
sus_scrofa	396584	SPAST	homo_sapiens	6683	SPAST
sus_scrofa	396585	CACNB4	homo_sapiens	785	CACNB4
sus_scrofa	396586	KCNJ3	homo_sapiens	3760	KCNJ3
sus_scrofa	396587	CHRNA1	homo_sapiens	1134	CHRNA1
sus_scrofa	396589	IL16	homo_sapiens	3603	IL16
sus_scrofa	396590	MSMO1	homo_sapiens	6307	MSMO1
sus_scrofa	396591	AGER	homo_sapiens	177	AGER
sus_scrofa	396592	TSPO	homo_sapiens	706	TSPO
sus_scrofa	396593	PLA2G7	homo_sapiens	7941	PLA2G7
sus_scrofa	396597	STAR	homo_sapiens	6770	STAR
sus_scrofa	396598	GPX3	homo_sapiens	2878	GPX3
sus_scrofa	396600	SLC1A4	homo_sapiens	6509	SLC1A4
sus_scrofa	396602	ST3GAL4	homo_sapiens	6484	ST3GAL4
sus_scrofa	396603	PPP3CB	homo_sapiens	5532	PPP3CB
sus_scrofa	396606	IRAK1	homo_sapiens	3654	IRAK1
sus_scrofa	396607	TLR1	homo_sapiens	7096	TLR1
sus_scrofa	396608	SCNN1A	homo_sapiens	6337	SCNN1A
sus_scrofa	396609	MAPK9	homo_sapiens	5601	MAPK9
sus_scrofa	396610	MAPK8	homo_sapiens	5599	MAPK8
sus_scrofa	396611	IRF1	homo_sapiens	3659	IRF1
sus_scrofa	396614	ETFB	homo_sapiens	2109	ETFB
sus_scrofa	396615	ETFA	homo_sapiens	2108	ETFA
sus_scrofa	396616	TRAF5	homo_sapiens	7188	TRAF5
sus_scrofa	396617	MAP3K1	homo_sapiens	4214	MAP3K1
sus_scrofa	396619	ST3GAL3	homo_sapiens	6487	ST3GAL3
sus_scrofa	396621	TLR6	homo_sapiens	10333	TLR6
sus_scrofa	396622	HMOX2	homo_sapiens	3163	HMOX2
sus_scrofa	396623	TLR2	homo_sapiens	7097	TLR2
sus_scrofa	396625	GSR	homo_sapiens	2936	GSR
sus_scrofa	396626	MRPL32	homo_sapiens	64983	MRPL32
sus_scrofa	396628	VDR	homo_sapiens	7421	VDR
sus_scrofa	396629	TRAF6	homo_sapiens	7189	TRAF6
sus_scrofa	396631	SLC29A1	homo_sapiens	2030	SLC29A1
sus_scrofa	396632	BCL2L11	homo_sapiens	10018	BCL2L11
sus_scrofa	396633	BAX	homo_sapiens	581	BAX
sus_scrofa	396635	THTPA	homo_sapiens	79178	THTPA
sus_scrofa	396636	CD8B	homo_sapiens	926	CD8B
sus_scrofa	396637	UCHL1	homo_sapiens	7345	UCHL1
sus_scrofa	396638	RPS23	homo_sapiens	6228	RPS23
sus_scrofa	396639	LY86	homo_sapiens	9450	LY86
sus_scrofa	396640	SULT1A3	homo_sapiens	6818	SULT1A3
sus_scrofa	396645	IRF8	homo_sapiens	3394	IRF8
sus_scrofa	396646	MYD88	homo_sapiens	4615	MYD88
sus_scrofa	396648	HSP70.2	homo_sapiens	3304	HSPA1B
sus_scrofa	396650	SLA-7	homo_sapiens	3105	HLA-A
sus_scrofa	396653	ARNT	homo_sapiens	405	ARNT
sus_scrofa	396654	AHR	homo_sapiens	196	AHR
sus_scrofa	396655	STAT1	homo_sapiens	6772	STAT1
sus_scrofa	396656	IRF3	homo_sapiens	3661	IRF3
sus_scrofa	396657	IL10RB	homo_sapiens	3588	IL10RB
sus_scrofa	396658	IFNAR1	homo_sapiens	3454	IFNAR1
sus_scrofa	396659	CXCR4	homo_sapiens	7852	CXCR4
sus_scrofa	396660	CD74	homo_sapiens	972	CD74
sus_scrofa	396662	CD2	homo_sapiens	914	CD2
sus_scrofa	396665	TGFBR1	homo_sapiens	7046	TGFBR1
sus_scrofa	396666	GAL3ST2	homo_sapiens	64090	GAL3ST2
sus_scrofa	396667	PTPN1	homo_sapiens	5770	PTPN1
sus_scrofa	396668	CCL4	homo_sapiens	6351	CCL4
sus_scrofa	396670	SCD	homo_sapiens	6319	SCD
sus_scrofa	396675	SREBF2	homo_sapiens	6721	SREBF2
sus_scrofa	396676	ST6GALNAC4	homo_sapiens	27090	ST6GALNAC4
sus_scrofa	396677	F3	homo_sapiens	2152	F3
sus_scrofa	396679	AMT	homo_sapiens	275	AMT
sus_scrofa	396681	TXNRD1	homo_sapiens	7296	TXNRD1
sus_scrofa	396687	LEAP2	homo_sapiens	116842	LEAP2
sus_scrofa	396688	COASY	homo_sapiens	80347	COASY
sus_scrofa	396689	DCPS	homo_sapiens	28960	DCPS
sus_scrofa	396690	MYL2	homo_sapiens	4633	MYL2
sus_scrofa	396691	BMPR1B	homo_sapiens	658	BMPR1B
sus_scrofa	396692	HOPX	homo_sapiens	84525	HOPX
sus_scrofa	396693	TPM2	homo_sapiens	7169	TPM2
sus_scrofa	396696	HIF1A	homo_sapiens	3091	HIF1A
sus_scrofa	396697	ESR2	homo_sapiens	2100	ESR2
sus_scrofa	396699	RSC1A1	homo_sapiens	6248	RSC1A1
sus_scrofa	396701	RNASE10	homo_sapiens	338879	RNASE10
sus_scrofa	396702	CD58	homo_sapiens	965	CD58
sus_scrofa	396703	SON	homo_sapiens	6651	SON
sus_scrofa	396706	LOC396706	homo_sapiens	7310	ZRSR1
sus_scrofa	396707	LAMB1	homo_sapiens	3912	LAMB1
sus_scrofa	396709	RARA	homo_sapiens	5914	RARA
sus_scrofa	396710	RARB	homo_sapiens	5915	RARB
sus_scrofa	396711	MYH3	homo_sapiens	4621	MYH3
sus_scrofa	396715	KPNA3	homo_sapiens	3839	KPNA3
sus_scrofa	396718	RYR1	homo_sapiens	6261	RYR1
sus_scrofa	396719	SORBS2	homo_sapiens	8470	SORBS2
sus_scrofa	396720	KLK4	homo_sapiens	9622	KLK4
sus_scrofa	396721	IL13	homo_sapiens	3596	IL13
sus_scrofa	396723	DDX58	homo_sapiens	23586	DDX58
sus_scrofa	396726	FASLG	homo_sapiens	356	FASLG
sus_scrofa	396728	GHRL	homo_sapiens	51738	GHRL
sus_scrofa	396729	TEK	homo_sapiens	7010	TEK
sus_scrofa	396730	ANGPT2	homo_sapiens	285	ANGPT2
sus_scrofa	396733	GGTA1P	homo_sapiens	2681	GGTA1P
sus_scrofa	396735	CXCL16	homo_sapiens	58191	CXCL16
sus_scrofa	396736	SERPINA6	homo_sapiens	866	SERPINA6
sus_scrofa	396738	ACTR3	homo_sapiens	10096	ACTR3
sus_scrofa	396740	NR3C1	homo_sapiens	2908	NR3C1
sus_scrofa	396741	DNAJB1	homo_sapiens	3337	DNAJB1
sus_scrofa	396742	HSP90AB1	homo_sapiens	3326	HSP90AB1
sus_scrofa	396743	CD55	homo_sapiens	1604	CD55
sus_scrofa	396749	PAG6	homo_sapiens	5222	PGA5
sus_scrofa	396750	ICAM1	homo_sapiens	3383	ICAM1
sus_scrofa	396753	SLC9A5	homo_sapiens	6553	SLC9A5
sus_scrofa	396755	INSR	homo_sapiens	3643	INSR
sus_scrofa	396757	PI3	homo_sapiens	5266	PI3
sus_scrofa	396762	FGFR2	homo_sapiens	2263	FGFR2
sus_scrofa	396763	FLT1	homo_sapiens	2321	FLT1
sus_scrofa	396764	SLC11A1	homo_sapiens	6556	SLC11A1
sus_scrofa	396765	GLTP	homo_sapiens	51228	GLTP
sus_scrofa	396768	RPL3	homo_sapiens	6122	RPL3
sus_scrofa	396772	GALP	homo_sapiens	85569	GALP
sus_scrofa	396773	SERPINH1	homo_sapiens	871	SERPINH1
sus_scrofa	396774	TIMP4	homo_sapiens	7079	TIMP4
sus_scrofa	396775	TIMP3	homo_sapiens	7078	TIMP3
sus_scrofa	396776	THRB	homo_sapiens	7068	THRB
sus_scrofa	396777	USP18	homo_sapiens	11274	USP18
sus_scrofa	396784	FOLR3	homo_sapiens	2352	FOLR3
sus_scrofa	396785	CD1.1	homo_sapiens	909	CD1A
sus_scrofa	396786	SLC9A4	homo_sapiens	389015	SLC9A4
sus_scrofa	396787	LOC396787	homo_sapiens	26219	OR1J4
sus_scrofa	396790	LOC396790	homo_sapiens	125963	OR1M1
sus_scrofa	396801	LDLR	homo_sapiens	3949	LDLR
sus_scrofa	396805	PGR	homo_sapiens	5241	PGR
sus_scrofa	396807	MYL6	homo_sapiens	4637	MYL6
sus_scrofa	396810	KIT	homo_sapiens	3815	KIT
sus_scrofa	396811	PTGER3	homo_sapiens	5733	PTGER3
sus_scrofa	396814	IL2RA	homo_sapiens	3559	IL2RA
sus_scrofa	396816	AKR1B1	homo_sapiens	231	AKR1B1
sus_scrofa	396819	DEFB1	homo_sapiens	1672	DEFB1
sus_scrofa	396823	GAPDH	homo_sapiens	2597	GAPDH
sus_scrofa	396825	PDE4A	homo_sapiens	5141	PDE4A
sus_scrofa	396826	FAS	homo_sapiens	355	FAS
sus_scrofa	396827	MT-2B	homo_sapiens	4502	MT2A
sus_scrofa	396828	ATP1A2	homo_sapiens	477	ATP1A2
sus_scrofa	396832	LEP	homo_sapiens	3952	LEP
sus_scrofa	396833	MAPK6	homo_sapiens	5597	MAPK6
sus_scrofa	396836	LEPR	homo_sapiens	3953	LEPR
sus_scrofa	396837	HTR2B	homo_sapiens	3357	HTR2B
sus_scrofa	396838	CALM3	homo_sapiens	808	CALM3
sus_scrofa	396839	CSF3	homo_sapiens	1440	CSF3
sus_scrofa	396840	SOX9	homo_sapiens	6662	SOX9
sus_scrofa	396841	BCAT2	homo_sapiens	587	BCAT2
sus_scrofa	396844	NPPB	homo_sapiens	4879	NPPB
sus_scrofa	396845	TF	homo_sapiens	7018	TF
sus_scrofa	396846	ZP2	homo_sapiens	7783	ZP2
sus_scrofa	396848	MYLK	homo_sapiens	4638	MYLK
sus_scrofa	396849	RHOA	homo_sapiens	387	RHOA
sus_scrofa	396851	PIK3R5	homo_sapiens	23533	PIK3R5
sus_scrofa	396852	MSMB	homo_sapiens	4477	MSMB
sus_scrofa	396853	FOLR2	homo_sapiens	2350	FOLR2
sus_scrofa	396856	RYR2	homo_sapiens	6262	RYR2
sus_scrofa	396857	DDC	homo_sapiens	1644	DDC
sus_scrofa	396859	NOS2	homo_sapiens	4843	NOS2
sus_scrofa	396860	MYH7	homo_sapiens	4625	MYH7
sus_scrofa	396861	OBP2B	homo_sapiens	29989	OBP2B
sus_scrofa	396862	TIMP1	homo_sapiens	7076	TIMP1
sus_scrofa	396863	POMC	homo_sapiens	5443	POMC
sus_scrofa	396864	CYM	homo_sapiens	643160	CYMP
sus_scrofa	396865	CHI3L1	homo_sapiens	1116	CHI3L1
sus_scrofa	396866	LOC396866	homo_sapiens	1475	CSTA
sus_scrofa	396867	LOC396867	homo_sapiens	1475	CSTA
sus_scrofa	396869	GNLY	homo_sapiens	10578	GNLY
sus_scrofa	396872	SPINK4	homo_sapiens	27290	SPINK4
sus_scrofa	396873	TCN1	homo_sapiens	6947	TCN1
sus_scrofa	396875	ATP2A2	homo_sapiens	488	ATP2A2
sus_scrofa	396876	CEND1	homo_sapiens	51286	CEND1
sus_scrofa	396877	CFD	homo_sapiens	1675	CFD
sus_scrofa	396880	CXCL8	homo_sapiens	3576	CXCL8
sus_scrofa	396881	FCN2	homo_sapiens	2220	FCN2
sus_scrofa	396886	SLPI	homo_sapiens	6590	SLPI
sus_scrofa	396888	RYR3	homo_sapiens	6263	RYR3
sus_scrofa	396891	RLN2	homo_sapiens	6019	RLN2
sus_scrofa	396892	PGA5	homo_sapiens	5222	PGA5
sus_scrofa	396893	MX2	homo_sapiens	4600	MX2
sus_scrofa	396894	MDH1	homo_sapiens	4190	MDH1
sus_scrofa	396897	MUC19	homo_sapiens	283463	MUC19
sus_scrofa	396898	ATP1B1	homo_sapiens	481	ATP1B1
sus_scrofa	396900	AMCF-II	homo_sapiens	6372	CXCL6
sus_scrofa	396902	MYO10	homo_sapiens	4651	MYO10
sus_scrofa	396903	MYH10	homo_sapiens	4628	MYH10
sus_scrofa	396904	MYH9	homo_sapiens	4627	MYH9
sus_scrofa	396906	HSPA6	homo_sapiens	3310	HSPA6
sus_scrofa	396907	TMBIM6	homo_sapiens	7009	TMBIM6
sus_scrofa	396908	AKAP9	homo_sapiens	10142	AKAP9
sus_scrofa	396909	ABCC6	homo_sapiens	368	ABCC6
sus_scrofa	396910	ABCB1	homo_sapiens	5243	ABCB1
sus_scrofa	396912	GATA2	homo_sapiens	2624	GATA2
sus_scrofa	396913	JUN	homo_sapiens	3725	JUN
sus_scrofa	396914	CRYL1	homo_sapiens	51084	CRYL1
sus_scrofa	396915	EDN1	homo_sapiens	1906	EDN1
sus_scrofa	396916	IGF2	homo_sapiens	3481	IGF2
sus_scrofa	396917	TOP2A	homo_sapiens	7153	TOP2A
sus_scrofa	396918	CMAH	homo_sapiens	8418	CMAHP
sus_scrofa	396919	MAN1A1	homo_sapiens	4121	MAN1A1
sus_scrofa	396920	GPX5	homo_sapiens	2880	GPX5
sus_scrofa	396922	CD46	homo_sapiens	4179	CD46
sus_scrofa	396923	STAT2	homo_sapiens	6773	STAT2
sus_scrofa	396924	AKR1A1	homo_sapiens	10327	AKR1A1
sus_scrofa	396925	VCAM1	homo_sapiens	7412	VCAM1
sus_scrofa	396926	CTSV	homo_sapiens	1515	CTSV
sus_scrofa	396927	ZP3	homo_sapiens	7784	ZP3
sus_scrofa	396928	GAD1	homo_sapiens	2571	GAD1
sus_scrofa	396929	GAD2	homo_sapiens	2572	GAD2
sus_scrofa	396930	ACY1	homo_sapiens	95	ACY1
sus_scrofa	396931	ACADL	homo_sapiens	33	ACADL
sus_scrofa	396932	ACADS	homo_sapiens	35	ACADS
sus_scrofa	396933	FUT8	homo_sapiens	2530	FUT8
sus_scrofa	396934	RENBP	homo_sapiens	5973	RENBP
sus_scrofa	396936	SLC22A2	homo_sapiens	6582	SLC22A2
sus_scrofa	396937	ITIH2	homo_sapiens	3698	ITIH2
sus_scrofa	396938	GANAB	homo_sapiens	23193	GANAB
sus_scrofa	396940	AMELX	homo_sapiens	265	AMELX
sus_scrofa	396941	PECAM1	homo_sapiens	5175	PECAM1
sus_scrofa	396942	ANXA1	homo_sapiens	301	ANXA1
sus_scrofa	396944	GLUL	homo_sapiens	2752	GLUL
sus_scrofa	396945	SERPINE1	homo_sapiens	5054	SERPINE1
sus_scrofa	396946	PGRMC1	homo_sapiens	10857	PGRMC1
sus_scrofa	396947	TNNI1	homo_sapiens	7135	TNNI1
sus_scrofa	396948	HSD11B2	homo_sapiens	3291	HSD11B2
sus_scrofa	396949	FAAH	homo_sapiens	2166	FAAH
sus_scrofa	396950	ATP5ME	homo_sapiens	521	ATP5ME
sus_scrofa	396951	PTHLH	homo_sapiens	5744	PTHLH
sus_scrofa	396952	RPL36AL	homo_sapiens	6166	RPL36AL
sus_scrofa	396953	PLK1	homo_sapiens	5347	PLK1
sus_scrofa	396954	PROC	homo_sapiens	5624	PROC
sus_scrofa	396955	AURKB	homo_sapiens	9212	AURKB
sus_scrofa	396956	ATP5MG	homo_sapiens	10632	ATP5MG
sus_scrofa	396957	DCN	homo_sapiens	1634	DCN
sus_scrofa	396958	HEXB	homo_sapiens	3074	HEXB
sus_scrofa	396959	ANKRD1	homo_sapiens	27063	ANKRD1
sus_scrofa	396960	ALB	homo_sapiens	213	ALB
sus_scrofa	396961	APEH	homo_sapiens	327	APEH
sus_scrofa	396962	PMCH	homo_sapiens	5367	PMCH
sus_scrofa	396964	ADGRE5	homo_sapiens	976	ADGRE5
sus_scrofa	396966	UBC	homo_sapiens	7316	UBC
sus_scrofa	396967	GOT1	homo_sapiens	2805	GOT1
sus_scrofa	396968	GOT2	homo_sapiens	2806	GOT2
sus_scrofa	396969	CTSH	homo_sapiens	1512	CTSH
sus_scrofa	396970	H3F3A	homo_sapiens	3020	H3F3A
sus_scrofa	396972	LGALS9	homo_sapiens	3965	LGALS9
sus_scrofa	396973	ARSA	homo_sapiens	410	ARSA
sus_scrofa	396974	VCL	homo_sapiens	7414	VCL
sus_scrofa	396975	PSMB8	homo_sapiens	5696	PSMB8
sus_scrofa	396976	RNASE4	homo_sapiens	6038	RNASE4
sus_scrofa	396977	FAU	homo_sapiens	2197	FAU
sus_scrofa	396978	OXCT1	homo_sapiens	5019	OXCT1
sus_scrofa	396979	PIK3CG	homo_sapiens	5294	PIK3CG
sus_scrofa	396980	RPS18	homo_sapiens	6222	RPS18
sus_scrofa	396983	PDXK	homo_sapiens	8566	PDXK
sus_scrofa	396984	DAD1	homo_sapiens	1603	DAD1
sus_scrofa	396985	PLAU	homo_sapiens	5328	PLAU
sus_scrofa	396986	FHL3	homo_sapiens	2275	FHL3
sus_scrofa	396987	WFDC2	homo_sapiens	10406	WFDC2
sus_scrofa	396988	TIMP2	homo_sapiens	7077	TIMP2
sus_scrofa	396989	RPL19	homo_sapiens	6143	RPL19
sus_scrofa	396992	SLC12A4	homo_sapiens	6560	SLC12A4
sus_scrofa	396993	RPL29	homo_sapiens	6159	RPL29
sus_scrofa	396994	SLC35A4	homo_sapiens	113829	SLC35A4
sus_scrofa	396996	TF	homo_sapiens	7018	TF
sus_scrofa	396997	CLDN5	homo_sapiens	7122	CLDN5
sus_scrofa	396999	ACO2	homo_sapiens	50	ACO2
sus_scrofa	397000	GALNS	homo_sapiens	2588	GALNS
sus_scrofa	397001	POLR2B	homo_sapiens	5431	POLR2B
sus_scrofa	397002	HNF1B	homo_sapiens	6928	HNF1B
sus_scrofa	397003	SLC1A1	homo_sapiens	6505	SLC1A1
sus_scrofa	397004	SSTR1	homo_sapiens	6751	SSTR1
sus_scrofa	397005	MYF6	homo_sapiens	4618	MYF6
sus_scrofa	397009	ANGPT1	homo_sapiens	284	ANGPT1
sus_scrofa	397010	VDAC1	homo_sapiens	7416	VDAC1
sus_scrofa	397011	OPTN	homo_sapiens	10133	OPTN
sus_scrofa	397012	HADHA	homo_sapiens	3030	HADHA
sus_scrofa	397013	PPARGC1A	homo_sapiens	10891	PPARGC1A
sus_scrofa	397014	HTT	homo_sapiens	3064	HTT
sus_scrofa	397015	PTTG1	homo_sapiens	9232	PTTG1
sus_scrofa	397016	SMAD1	homo_sapiens	4086	SMAD1
sus_scrofa	397017	HADHB	homo_sapiens	3032	HADHB
sus_scrofa	397018	SCARB1	homo_sapiens	949	SCARB1
sus_scrofa	397019	ITGB1	homo_sapiens	3688	ITGB1
sus_scrofa	397020	TNFRSF1A	homo_sapiens	7132	TNFRSF1A
sus_scrofa	397021	TAGLN	homo_sapiens	6876	TAGLN
sus_scrofa	397022	EEF1G	homo_sapiens	1937	EEF1G
sus_scrofa	397023	PTGFRN	homo_sapiens	5738	PTGFRN
sus_scrofa	397025	CLU	homo_sapiens	1191	CLU
sus_scrofa	397026	SUCLG2	homo_sapiens	8801	SUCLG2
sus_scrofa	397027	CAPN1	homo_sapiens	823	CAPN1
sus_scrofa	397030	FTH1	homo_sapiens	2495	FTH1
sus_scrofa	397031	CD163	homo_sapiens	9332	CD163
sus_scrofa	397032	SELENOW	homo_sapiens	6415	SELENOW
sus_scrofa	397033	B2M	homo_sapiens	567	B2M
sus_scrofa	397034	OAZ1	homo_sapiens	4946	OAZ1
sus_scrofa	397035	FTL	homo_sapiens	2512	FTL
sus_scrofa	397036	SOD1	homo_sapiens	6647	SOD1
sus_scrofa	397038	FBP1	homo_sapiens	2203	FBP1
sus_scrofa	397039	MDH2	homo_sapiens	4191	MDH2
sus_scrofa	397040	UGP2	homo_sapiens	7360	UGP2
sus_scrofa	397041	LGALS4	homo_sapiens	3960	LGALS4
sus_scrofa	397042	CD47	homo_sapiens	961	CD47
sus_scrofa	397043	PSMC5	homo_sapiens	5705	PSMC5
sus_scrofa	397044	SUMO2	homo_sapiens	6613	SUMO2
sus_scrofa	397045	KCNN3	homo_sapiens	3782	KCNN3
sus_scrofa	397046	MYOC	homo_sapiens	4653	MYOC
sus_scrofa	397047	RPL22	homo_sapiens	6146	RPL22
sus_scrofa	397048	SRD5A2	homo_sapiens	6716	SRD5A2
sus_scrofa	397050	CLEC5A	homo_sapiens	23601	CLEC5A
sus_scrofa	397051	DNASE1	homo_sapiens	1773	DNASE1
sus_scrofa	397052	SULT1E1	homo_sapiens	6783	SULT1E1
sus_scrofa	397054	DLAT	homo_sapiens	1737	DLAT
sus_scrofa	397055	CYP27B1	homo_sapiens	1594	CYP27B1
sus_scrofa	397056	RHBG	homo_sapiens	57127	RHBG
sus_scrofa	397057	IL18	homo_sapiens	3606	IL18
sus_scrofa	397058	PSMA4	homo_sapiens	5685	PSMA4
sus_scrofa	397059	ITGA2B	homo_sapiens	3674	ITGA2B
sus_scrofa	397060	DUOX2	homo_sapiens	50506	DUOX2
sus_scrofa	397061	HP	homo_sapiens	3240	HP
sus_scrofa	397062	TFRC	homo_sapiens	7037	TFRC
sus_scrofa	397063	ITGB3	homo_sapiens	3690	ITGB3
sus_scrofa	397064	IGFBP2	homo_sapiens	3485	IGFBP2
sus_scrofa	397065	TDH	homo_sapiens	157739	TDH
sus_scrofa	397066	OSTF1	homo_sapiens	26578	OSTF1
sus_scrofa	397067	CD9	homo_sapiens	928	CD9
sus_scrofa	397070	EGFR	homo_sapiens	1956	EGFR
sus_scrofa	397071	OPTC	homo_sapiens	26254	OPTC
sus_scrofa	397072	C3	homo_sapiens	718	C3
sus_scrofa	397073	ABCG2	homo_sapiens	9429	ABCG2
sus_scrofa	397074	SPAM1	homo_sapiens	6677	SPAM1
sus_scrofa	397076	IL12B	homo_sapiens	3593	IL12B
sus_scrofa	397077	FOXO1	homo_sapiens	2308	FOXO1
sus_scrofa	397078	TGFB1	homo_sapiens	7040	TGFB1
sus_scrofa	397079	ADA2	homo_sapiens	51816	ADA2
sus_scrofa	397080	ENPEP	homo_sapiens	2028	ENPEP
sus_scrofa	397081	KCNN4	homo_sapiens	3783	KCNN4
sus_scrofa	397082	DHRS4	homo_sapiens	10901	DHRS4
sus_scrofa	397083	EGF	homo_sapiens	1950	EGF
sus_scrofa	397084	TGFB2	homo_sapiens	7042	TGFB2
sus_scrofa	397085	MYO6	homo_sapiens	4646	MYO6
sus_scrofa	397087	SPP1	homo_sapiens	6696	SPP1
sus_scrofa	397088	PPP2R1A	homo_sapiens	5518	PPP2R1A
sus_scrofa	397089	PPP2R2B	homo_sapiens	5521	PPP2R2B
sus_scrofa	397090	PPP2R2A	homo_sapiens	5520	PPP2R2A
sus_scrofa	397091	PRKAR1A	homo_sapiens	5573	PRKAR1A
sus_scrofa	397092	OXTR	homo_sapiens	5021	OXTR
sus_scrofa	397093	INHBA	homo_sapiens	3624	INHBA
sus_scrofa	397094	IL1A	homo_sapiens	3552	IL1A
sus_scrofa	397095	GGT1	homo_sapiens	2678	GGT1
sus_scrofa	397096	ENG	homo_sapiens	2022	ENG
sus_scrofa	397097	DGKA	homo_sapiens	1606	DGKA
sus_scrofa	397100	GHRHR	homo_sapiens	2692	GHRHR
sus_scrofa	397102	AMBN	homo_sapiens	258	AMBN
sus_scrofa	397103	PCSK1	homo_sapiens	5122	PCSK1
sus_scrofa	397104	ACADM	homo_sapiens	34	ACADM
sus_scrofa	397105	POU2F2	homo_sapiens	5452	POU2F2
sus_scrofa	397106	IL10	homo_sapiens	3586	IL10
sus_scrofa	397107	NTAN1	homo_sapiens	123803	NTAN1
sus_scrofa	397108	GP91-PHOX	homo_sapiens	1536	CYBB
sus_scrofa	397109	DPYD	homo_sapiens	1806	DPYD
sus_scrofa	397110	SCG5	homo_sapiens	6447	SCG5
sus_scrofa	397111	ZP4	homo_sapiens	57829	ZP4
sus_scrofa	397112	TBXAS1	homo_sapiens	6916	TBXAS1
sus_scrofa	397113	SLC5A1	homo_sapiens	6523	SLC5A1
sus_scrofa	397114	GRK7	homo_sapiens	131890	GRK7
sus_scrofa	397115	ARG1	homo_sapiens	383	ARG1
sus_scrofa	397116	UCP3	homo_sapiens	7352	UCP3
sus_scrofa	397117	GSTO1	homo_sapiens	9446	GSTO1
sus_scrofa	397118	DGAT1	homo_sapiens	8694	DGAT1
sus_scrofa	397119	PLCD4	homo_sapiens	84812	PLCD4
sus_scrofa	397120	SHAS2	homo_sapiens	3037	HAS2
sus_scrofa	397121	PLAT	homo_sapiens	5327	PLAT
sus_scrofa	397123	MT3	homo_sapiens	4504	MT3
sus_scrofa	397124	RBP4	homo_sapiens	5950	RBP4
sus_scrofa	397126	PTGFR	homo_sapiens	5737	PTGFR
sus_scrofa	397127	ESD	homo_sapiens	2098	ESD
sus_scrofa	397128	MX1	homo_sapiens	4599	MX1
sus_scrofa	397129	DLD	homo_sapiens	1738	DLD
sus_scrofa	397130	HMGB2	homo_sapiens	3148	HMGB2
sus_scrofa	397131	ATP4B	homo_sapiens	496	ATP4B
sus_scrofa	397132	FMO1	homo_sapiens	2326	FMO1
sus_scrofa	397133	FDX1	homo_sapiens	2230	FDX1
sus_scrofa	397135	CAST	homo_sapiens	831	CAST
sus_scrofa	397136	PPP2CB	homo_sapiens	5516	PPP2CB
sus_scrofa	397138	FUT1	homo_sapiens	2523	FUT1
sus_scrofa	397139	FUT2	homo_sapiens	2524	FUT2
sus_scrofa	397140	OVGP1	homo_sapiens	5016	OVGP1
sus_scrofa	397141	NPL	homo_sapiens	80896	NPL
sus_scrofa	397142	SMAD4	homo_sapiens	4089	SMAD4
sus_scrofa	397143	CBR1	homo_sapiens	873	CBR1
sus_scrofa	397144	KLKB1	homo_sapiens	3818	KLKB1
sus_scrofa	397145	CYP24A1	homo_sapiens	1591	CYP24A1
sus_scrofa	397147	CLCN2	homo_sapiens	1181	CLCN2
sus_scrofa	397148	KMO	homo_sapiens	8564	KMO
sus_scrofa	397150	SELP	homo_sapiens	6403	SELP
sus_scrofa	397151	SAG	homo_sapiens	6295	SAG
sus_scrofa	397152	TMPRSS15	homo_sapiens	5651	TMPRSS15
sus_scrofa	397153	LHB	homo_sapiens	3972	LHB
sus_scrofa	397154	CHGB	homo_sapiens	1114	CHGB
sus_scrofa	397156	IL2RG	homo_sapiens	3561	IL2RG
sus_scrofa	397157	VEGFA	homo_sapiens	7422	VEGFA
sus_scrofa	397158	HTR7	homo_sapiens	3363	HTR7
sus_scrofa	397159	ATP7A	homo_sapiens	538	ATP7A
sus_scrofa	397160	CD34	homo_sapiens	947	CD34
sus_scrofa	397161	CD80	homo_sapiens	941	CD80
sus_scrofa	397162	CCND2	homo_sapiens	894	CCND2
sus_scrofa	397163	RAMP3	homo_sapiens	10268	RAMP3
sus_scrofa	397166	MS4A2	homo_sapiens	2206	MS4A2
sus_scrofa	397168	KCNE3	homo_sapiens	10008	KCNE3
sus_scrofa	397169	BEST1	homo_sapiens	7439	BEST1
sus_scrofa	397171	OCA2	homo_sapiens	4948	OCA2
sus_scrofa	397172	CALCRL	homo_sapiens	10203	CALCRL
sus_scrofa	397173	SOX6	homo_sapiens	55553	SOX6
sus_scrofa	397174	IHH	homo_sapiens	3549	IHH
sus_scrofa	397175	COL11A1	homo_sapiens	1301	COL11A1
sus_scrofa	397176	TAF1B	homo_sapiens	9014	TAF1B
sus_scrofa	397177	DUOX1	homo_sapiens	53905	DUOX1
sus_scrofa	397178	IL12RB2	homo_sapiens	3595	IL12RB2
sus_scrofa	397179	IL18R1	homo_sapiens	8809	IL18R1
sus_scrofa	397180	MTHFR	homo_sapiens	4524	MTHFR
sus_scrofa	397181	SHMT1	homo_sapiens	6470	SHMT1
sus_scrofa	397182	IGFBP5	homo_sapiens	3488	IGFBP5
sus_scrofa	397184	PRKCA	homo_sapiens	5578	PRKCA
sus_scrofa	397186	SLC31A1	homo_sapiens	1317	SLC31A1
sus_scrofa	397187	HTR1F	homo_sapiens	3355	HTR1F
sus_scrofa	397189	MIOX	homo_sapiens	55586	MIOX
sus_scrofa	397190	PPP1R12A	homo_sapiens	4659	PPP1R12A
sus_scrofa	397191	HSP90B1	homo_sapiens	7184	HSP90B1
sus_scrofa	397192	VTN	homo_sapiens	7448	VTN
sus_scrofa	397193	GUCY2C	homo_sapiens	2984	GUCY2C
sus_scrofa	397194	ZPBP	homo_sapiens	11055	ZPBP
sus_scrofa	397195	ADM	homo_sapiens	133	ADM
sus_scrofa	397196	DPEP1	homo_sapiens	1800	DPEP1
sus_scrofa	397197	CELA2A	homo_sapiens	63036	CELA2A
sus_scrofa	397199	DMRT1	homo_sapiens	1761	DMRT1
sus_scrofa	397201	JAK2	homo_sapiens	3717	JAK2
sus_scrofa	397202	JAK1	homo_sapiens	3716	JAK1
sus_scrofa	397203	SLC4A2	homo_sapiens	6522	SLC4A2
sus_scrofa	397204	EDDM3B	homo_sapiens	64184	EDDM3B
sus_scrofa	397205	PPP1R14B	homo_sapiens	26472	PPP1R14B
sus_scrofa	397206	MGP	homo_sapiens	4256	MGP
sus_scrofa	397207	HAMP	homo_sapiens	57817	HAMP
sus_scrofa	397208	CSF2	homo_sapiens	1437	CSF2
sus_scrofa	397209	GFPT1	homo_sapiens	2673	GFPT1
sus_scrofa	397210	TRPC3	homo_sapiens	7222	TRPC3
sus_scrofa	397211	CSNK2B	homo_sapiens	1460	CSNK2B
sus_scrofa	397212	DBI	homo_sapiens	1622	DBI
sus_scrofa	397214	IGF2R	homo_sapiens	3482	IGF2R
sus_scrofa	397218	KPNA2	homo_sapiens	3838	KPNA2
sus_scrofa	397219	PAPPA	homo_sapiens	5069	PAPPA
sus_scrofa	397220	KPNA5	homo_sapiens	3841	KPNA5
sus_scrofa	397221	ITGB7	homo_sapiens	3695	ITGB7
sus_scrofa	397222	MEOX2	homo_sapiens	4223	MEOX2
sus_scrofa	397223	SLC22A6	homo_sapiens	9356	SLC22A6
sus_scrofa	397224	HRH4	homo_sapiens	59340	HRH4
sus_scrofa	397227	CDKN2B	homo_sapiens	1030	CDKN2B
sus_scrofa	397228	NR1I2	homo_sapiens	8856	NR1I2
sus_scrofa	397229	SLC35C1	homo_sapiens	55343	SLC35C1
sus_scrofa	397230	MBL2	homo_sapiens	4153	MBL2
sus_scrofa	397231	CD40LG	homo_sapiens	959	CD40LG
sus_scrofa	397232	HHEX	homo_sapiens	3087	HHEX
sus_scrofa	397235	KPNA1	homo_sapiens	3836	KPNA1
sus_scrofa	397236	OCLN	homo_sapiens	100506658	OCLN
sus_scrofa	397239	PPARA	homo_sapiens	5465	PPARA
sus_scrofa	397240	TUFT1	homo_sapiens	7286	TUFT1
sus_scrofa	397241	PPP3CA	homo_sapiens	5530	PPP3CA
sus_scrofa	397242	CYSLTR1	homo_sapiens	10800	CYSLTR1
sus_scrofa	397243	CYSLTR2	homo_sapiens	57105	CYSLTR2
sus_scrofa	397244	CASP3	homo_sapiens	836	CASP3
sus_scrofa	397245	ATP1B4	homo_sapiens	23439	ATP1B4
sus_scrofa	397246	VNN1	homo_sapiens	8876	VNN1
sus_scrofa	397249	EPO	homo_sapiens	2056	EPO
sus_scrofa	397250	PLK3	homo_sapiens	1263	PLK3
sus_scrofa	397251	PLK2	homo_sapiens	10769	PLK2
sus_scrofa	397253	IL7	homo_sapiens	3574	IL7
sus_scrofa	397254	GDF11	homo_sapiens	10220	GDF11
sus_scrofa	397255	ACAN	homo_sapiens	176	ACAN
sus_scrofa	397256	MYH2	homo_sapiens	4620	MYH2
sus_scrofa	397258	NEK2	homo_sapiens	4751	NEK2
sus_scrofa	397260	SMAD3	homo_sapiens	4088	SMAD3
sus_scrofa	397261	STAT4	homo_sapiens	6775	STAT4
sus_scrofa	397262	AKAP10	homo_sapiens	11216	AKAP10
sus_scrofa	397263	CLCN5	homo_sapiens	1184	CLCN5
sus_scrofa	397265	S100G	homo_sapiens	795	S100G
sus_scrofa	397266	BIRC5	homo_sapiens	332	BIRC5
sus_scrofa	397267	HCST	homo_sapiens	10870	HCST
sus_scrofa	397269	ALCAM	homo_sapiens	214	ALCAM
sus_scrofa	397271	AIF1	homo_sapiens	199	AIF1
sus_scrofa	397273	PRDX5	homo_sapiens	25824	PRDX5
sus_scrofa	397274	C1S	homo_sapiens	716	C1S
sus_scrofa	397276	TP53	homo_sapiens	7157	TP53
sus_scrofa	397278	PMAIP1	homo_sapiens	5366	PMAIP1
sus_scrofa	397279	TFAM	homo_sapiens	7019	TFAM
sus_scrofa	397280	PROP1	homo_sapiens	5626	PROP1
sus_scrofa	397282	ACVR2A	homo_sapiens	92	ACVR2A
sus_scrofa	397283	NEUROD1	homo_sapiens	4760	NEUROD1
sus_scrofa	397284	CLCA1	homo_sapiens	1179	CLCA1
sus_scrofa	397285	ITGAV	homo_sapiens	3685	ITGAV
sus_scrofa	397289	NKX6-1	homo_sapiens	4825	NKX6-1
sus_scrofa	397291	NPY2R	homo_sapiens	4887	NPY2R
sus_scrofa	397292	KCNA2	homo_sapiens	3737	KCNA2
sus_scrofa	397293	KCNJ2	homo_sapiens	3759	KCNJ2
sus_scrofa	397294	ZFX	homo_sapiens	7543	ZFX
sus_scrofa	397297	PPARD	homo_sapiens	5467	PPARD
sus_scrofa	397298	ENTPD1	homo_sapiens	953	ENTPD1
sus_scrofa	397300	MTR	homo_sapiens	4548	MTR
sus_scrofa	397301	CALU	homo_sapiens	813	CALU
sus_scrofa	397302	CD247	homo_sapiens	919	CD247
sus_scrofa	397304	NPY	homo_sapiens	4852	NPY
sus_scrofa	397305	HCRT	homo_sapiens	3060	HCRT
sus_scrofa	397306	RXRA	homo_sapiens	6256	RXRA
sus_scrofa	397307	CEBPA	homo_sapiens	1050	CEBPA
sus_scrofa	397308	SREBF1	homo_sapiens	6720	SREBF1
sus_scrofa	397309	HTR1D	homo_sapiens	3352	HTR1D
sus_scrofa	397311	KDR	homo_sapiens	3791	KDR
sus_scrofa	397317	ACRBP	homo_sapiens	84519	ACRBP
sus_scrofa	397318	NFATC1	homo_sapiens	4772	NFATC1
sus_scrofa	397320	MMP1	homo_sapiens	4312	MMP1
sus_scrofa	397323	COL2A1	homo_sapiens	1280	COL2A1
sus_scrofa	397324	ACACA	homo_sapiens	31	ACACA
sus_scrofa	397325	POU1F1	homo_sapiens	5449	POU1F1
sus_scrofa	397326	KCNQ1	homo_sapiens	3784	KCNQ1
sus_scrofa	397327	TIGD4	homo_sapiens	201798	TIGD4
sus_scrofa	397328	VCAN	homo_sapiens	1462	VCAN
sus_scrofa	397330	XPO1	homo_sapiens	7514	XPO1
sus_scrofa	397333	CXADR	homo_sapiens	1525	CXADR
sus_scrofa	397335	UPK1A	homo_sapiens	11045	UPK1A
sus_scrofa	397336	RGS1	homo_sapiens	5996	RGS1
sus_scrofa	397337	DHDH	homo_sapiens	27294	DHDH
sus_scrofa	397338	WT1	homo_sapiens	7490	WT1
sus_scrofa	397339	F8	homo_sapiens	2157	F8
sus_scrofa	397340	STAT5B	homo_sapiens	6777	STAT5B
sus_scrofa	397341	CPB1	homo_sapiens	1360	CPB1
sus_scrofa	397342	GSC	homo_sapiens	145258	GSC
sus_scrofa	397343	ADAM17	homo_sapiens	6868	ADAM17
sus_scrofa	397344	ADAM9	homo_sapiens	8754	ADAM9
sus_scrofa	397345	ADAM10	homo_sapiens	102	ADAM10
sus_scrofa	397346	MMP13	homo_sapiens	4322	MMP13
sus_scrofa	397347	CD59	homo_sapiens	966	CD59
sus_scrofa	397348	GPD2	homo_sapiens	2820	GPD2
sus_scrofa	397349	CAPN3	homo_sapiens	825	CAPN3
sus_scrofa	397350	IGF1R	homo_sapiens	3480	IGF1R
sus_scrofa	397351	HPRT1	homo_sapiens	3251	HPRT1
sus_scrofa	397357	ADRB2	homo_sapiens	154	ADRB2
sus_scrofa	397358	SLC9A3	homo_sapiens	6550	SLC9A3
sus_scrofa	397360	CEBPB	homo_sapiens	1051	CEBPB
sus_scrofa	397361	ENSA	homo_sapiens	2029	ENSA
sus_scrofa	397362	ARPP19	homo_sapiens	10776	ARPP19
sus_scrofa	397363	TYK2	homo_sapiens	7297	TYK2
sus_scrofa	397366	CNGA1	homo_sapiens	1259	CNGA1
sus_scrofa	397367	SLC23A2	homo_sapiens	9962	SLC23A2
sus_scrofa	397369	CRISP2	homo_sapiens	7180	CRISP2
sus_scrofa	397371	BHMT	homo_sapiens	635	BHMT
sus_scrofa	397372	GHSR	homo_sapiens	2693	GHSR
sus_scrofa	397373	MYO7A	homo_sapiens	4647	MYO7A
sus_scrofa	397376	SLC5A4	homo_sapiens	6527	SLC5A4
sus_scrofa	397377	CACNA2D1	homo_sapiens	781	CACNA2D1
sus_scrofa	397378	PPP1CB	homo_sapiens	5500	PPP1CB
sus_scrofa	397379	CDC20	homo_sapiens	991	CDC20
sus_scrofa	397380	B4GALT4	homo_sapiens	8702	B4GALT4
sus_scrofa	397381	MTTP	homo_sapiens	4547	MTTP
sus_scrofa	397382	MUC1	homo_sapiens	4582	MUC1
sus_scrofa	397383	TRIM50	homo_sapiens	135892	TRIM50
sus_scrofa	397384	TLR8	homo_sapiens	51311	TLR8
sus_scrofa	397385	DDOST	homo_sapiens	1650	DDOST
sus_scrofa	397387	THRA	homo_sapiens	7067	THRA
sus_scrofa	397388	PROS1	homo_sapiens	5627	PROS1
sus_scrofa	397390	SLC25A11	homo_sapiens	8402	SLC25A11
sus_scrofa	397391	MMP2	homo_sapiens	4313	MMP2
sus_scrofa	397392	ALOX5AP	homo_sapiens	241	ALOX5AP
sus_scrofa	397393	CAPN2	homo_sapiens	824	CAPN2
sus_scrofa	397394	CAMK2G	homo_sapiens	818	CAMK2G
sus_scrofa	397395	CD40	homo_sapiens	958	CD40
sus_scrofa	397397	AMY2	homo_sapiens	276	AMY1A
sus_scrofa	397398	DNASE2	homo_sapiens	1777	DNASE2
sus_scrofa	397399	FCGRT	homo_sapiens	2217	FCGRT
sus_scrofa	397400	TGFB3	homo_sapiens	7043	TGFB3
sus_scrofa	397401	RAMP1	homo_sapiens	10267	RAMP1
sus_scrofa	397402	PLIN2	homo_sapiens	123	PLIN2
sus_scrofa	397403	GPX1	homo_sapiens	2876	GPX1
sus_scrofa	397405	TYROBP	homo_sapiens	7305	TYROBP
sus_scrofa	397406	FCER1G	homo_sapiens	2207	FCER1G
sus_scrofa	397407	CLPS	homo_sapiens	1208	CLPS
sus_scrofa	397408	PKIA	homo_sapiens	5569	PKIA
sus_scrofa	397409	IL5	homo_sapiens	3567	IL5
sus_scrofa	397410	NPC2	homo_sapiens	10577	NPC2
sus_scrofa	397412	MIF	homo_sapiens	4282	MIF
sus_scrofa	397413	FXYD3	homo_sapiens	5349	FXYD3
sus_scrofa	397416	OPALIN	homo_sapiens	93377	OPALIN
sus_scrofa	397417	MT1A	homo_sapiens	4489	MT1A
sus_scrofa	397418	UBA52	homo_sapiens	7311	UBA52
sus_scrofa	397420	TFF2	homo_sapiens	7032	TFF2
sus_scrofa	397422	CCL2	homo_sapiens	6347	CCL2
sus_scrofa	397423	FABP6	homo_sapiens	2172	FABP6
sus_scrofa	397424	QPCT	homo_sapiens	25797	QPCT
sus_scrofa	397425	IMPA1	homo_sapiens	3612	IMPA1
sus_scrofa	397426	CRHR1	homo_sapiens	1394	CRHR1
sus_scrofa	397429	SLC2A2	homo_sapiens	6514	SLC2A2
sus_scrofa	397430	COL8A1	homo_sapiens	1295	COL8A1
sus_scrofa	397432	HTR2A	homo_sapiens	3356	HTR2A
sus_scrofa	397433	KCNB1	homo_sapiens	3745	KCNB1
sus_scrofa	397434	KCNMA1	homo_sapiens	3778	KCNMA1
sus_scrofa	397435	ESR1	homo_sapiens	2099	ESR1
sus_scrofa	397436	CASQ2	homo_sapiens	845	CASQ2
sus_scrofa	397439	SCP2	homo_sapiens	6342	SCP2
sus_scrofa	397441	CD86	homo_sapiens	942	CD86
sus_scrofa	397442	THOP1	homo_sapiens	7064	THOP1
sus_scrofa	397443	HPD	homo_sapiens	3242	HPD
sus_scrofa	397444	GNMT	homo_sapiens	27232	GNMT
sus_scrofa	397445	ROCK2	homo_sapiens	9475	ROCK2
sus_scrofa	397446	ECE1	homo_sapiens	1889	ECE1
sus_scrofa	397447	ROCK1	homo_sapiens	6093	ROCK1
sus_scrofa	397450	TBXT	homo_sapiens	6862	TBXT
sus_scrofa	397451	LOC397451	homo_sapiens	3977	LIFR
sus_scrofa	397454	ITPR1	homo_sapiens	3708	ITPR1
sus_scrofa	397455	CD3E	homo_sapiens	916	CD3E
sus_scrofa	397457	EDNRA	homo_sapiens	1909	EDNRA
sus_scrofa	397458	SLC9A1	homo_sapiens	6548	SLC9A1
sus_scrofa	397459	ITGAM	homo_sapiens	3684	ITGAM
sus_scrofa	397460	TNC	homo_sapiens	3371	TNC
sus_scrofa	397461	PTBP1	homo_sapiens	5725	PTBP1
sus_scrofa	397463	GLRX	homo_sapiens	2745	GLRX
sus_scrofa	397465	GAL	homo_sapiens	51083	GAL
sus_scrofa	397468	CCK	homo_sapiens	885	CCK
sus_scrofa	397470	PPP2R1B	homo_sapiens	5519	PPP2R1B
sus_scrofa	397471	MMP14	homo_sapiens	4323	MMP14
sus_scrofa	397472	ATP6V1H	homo_sapiens	51606	ATP6V1H
sus_scrofa	397473	ENAM	homo_sapiens	10117	ENAM
sus_scrofa	397474	F12	homo_sapiens	2161	F12
sus_scrofa	397476	CPA1	homo_sapiens	1357	CPA1
sus_scrofa	397477	SCAMP1	homo_sapiens	9522	SCAMP1
sus_scrofa	397479	NR4A3	homo_sapiens	8013	NR4A3
sus_scrofa	397480	HSD11B1	homo_sapiens	3290	HSD11B1
sus_scrofa	397481	ATP1A1	homo_sapiens	476	ATP1A1
sus_scrofa	397482	PAFAH1B1	homo_sapiens	5048	PAFAH1B1
sus_scrofa	397483	ITGA2	homo_sapiens	3673	ITGA2
sus_scrofa	397484	TGFA	homo_sapiens	7039	TGFA
sus_scrofa	397486	PRM2	homo_sapiens	5620	PRM2
sus_scrofa	397488	GHR	homo_sapiens	2690	GHR
sus_scrofa	397491	IGF1	homo_sapiens	3479	IGF1
sus_scrofa	397492	DPP4	homo_sapiens	1803	DPP4
sus_scrofa	397493	PRKAR2A	homo_sapiens	5576	PRKAR2A
sus_scrofa	397495	BDNF	homo_sapiens	627	BDNF
sus_scrofa	397496	NPPA	homo_sapiens	4878	NPPA
sus_scrofa	397497	FGF1	homo_sapiens	2246	FGF1
sus_scrofa	397498	CHRM2	homo_sapiens	1129	CHRM2
sus_scrofa	397500	ABAT	homo_sapiens	18	ABAT
sus_scrofa	397501	POU2F1	homo_sapiens	5451	POU2F1
sus_scrofa	397504	PRKAA2	homo_sapiens	5563	PRKAA2
sus_scrofa	397509	KITLG	homo_sapiens	4254	KITLG
sus_scrofa	397510	UOX	homo_sapiens	391051	UOX
sus_scrofa	397511	NTRK3	homo_sapiens	4916	NTRK3
sus_scrofa	397512	TGFBR3	homo_sapiens	7049	TGFBR3
sus_scrofa	397514	POU2F3	homo_sapiens	25833	POU2F3
sus_scrofa	397515	GNRHR	homo_sapiens	2798	GNRHR
sus_scrofa	397518	F9	homo_sapiens	2158	F9
sus_scrofa	397519	CS	homo_sapiens	1431	CS
sus_scrofa	397521	IRF6	homo_sapiens	3664	IRF6
sus_scrofa	397522	PSME2	homo_sapiens	5721	PSME2
sus_scrofa	397523	GNAI2	homo_sapiens	2771	GNAI2
sus_scrofa	397524	VCP	homo_sapiens	7415	VCP
sus_scrofa	397526	C7	homo_sapiens	730	C7
sus_scrofa	397527	PLTP	homo_sapiens	5360	PLTP
sus_scrofa	397528	SDC4	homo_sapiens	6385	SDC4
sus_scrofa	397529	MDGA1	homo_sapiens	266727	MDGA1
sus_scrofa	397530	BGLAP	homo_sapiens	632	BGLAP
sus_scrofa	397531	COL5A3	homo_sapiens	50509	COL5A3
sus_scrofa	397532	COL5A2	homo_sapiens	1290	COL5A2
sus_scrofa	397533	COL5A1	homo_sapiens	1289	COL5A1
sus_scrofa	397534	SLCO1A2	homo_sapiens	6579	SLCO1A2
sus_scrofa	397535	ABCC2	homo_sapiens	1244	ABCC2
sus_scrofa	397536	BCL2L1	homo_sapiens	598	BCL2L1
sus_scrofa	397537	LPL	homo_sapiens	4023	LPL
sus_scrofa	397538	ME1	homo_sapiens	4199	ME1
sus_scrofa	397540	CHGA	homo_sapiens	1113	CHGA
sus_scrofa	397541	PTGS1	homo_sapiens	5742	PTGS1
sus_scrofa	397542	SERPINE2	homo_sapiens	5270	SERPINE2
sus_scrofa	397543	BAK1	homo_sapiens	578	BAK1
sus_scrofa	397544	RGS16	homo_sapiens	6004	RGS16
sus_scrofa	397545	MFGE8	homo_sapiens	4240	MFGE8
sus_scrofa	397546	PGD	homo_sapiens	5226	PGD
sus_scrofa	397547	NPY1R	homo_sapiens	4886	NPY1R
sus_scrofa	397548	PHKG1	homo_sapiens	5260	PHKG1
sus_scrofa	397549	UCP2	homo_sapiens	7351	UCP2
sus_scrofa	397550	STAT5A	homo_sapiens	6776	STAT5A
sus_scrofa	397552	ATP4A	homo_sapiens	495	ATP4A
sus_scrofa	397553	NR1H3	homo_sapiens	10062	NR1H3
sus_scrofa	397554	EPOR	homo_sapiens	2057	EPOR
sus_scrofa	397555	GATA4	homo_sapiens	2626	GATA4
sus_scrofa	397556	TMOD3	homo_sapiens	29766	TMOD3
sus_scrofa	397557	NOS3	homo_sapiens	4846	NOS3
sus_scrofa	397558	UPK3A	homo_sapiens	7380	UPK3A
sus_scrofa	397559	RND3	homo_sapiens	390	RND3
sus_scrofa	397561	FASN	homo_sapiens	2194	FASN
sus_scrofa	397563	HTR1B	homo_sapiens	3351	HTR1B
sus_scrofa	397564	HBEGF	homo_sapiens	1839	HBEGF
sus_scrofa	397565	CNN2	homo_sapiens	1265	CNN2
sus_scrofa	397566	PGM1	homo_sapiens	5236	PGM1
sus_scrofa	397567	MGST1	homo_sapiens	4257	MGST1
sus_scrofa	397568	CAT	homo_sapiens	847	CAT
sus_scrofa	397569	CTSK	homo_sapiens	1513	CTSK
sus_scrofa	397570	OAS1	homo_sapiens	4938	OAS1
sus_scrofa	397572	PSME1	homo_sapiens	5720	PSME1
sus_scrofa	397573	STEAP1	homo_sapiens	26872	STEAP1
sus_scrofa	397574	HSD17B4	homo_sapiens	3295	HSD17B4
sus_scrofa	397575	HSPE1	homo_sapiens	3336	HSPE1
sus_scrofa	397576	APOE	homo_sapiens	348	APOE
sus_scrofa	397577	NUDT2	homo_sapiens	318	NUDT2
sus_scrofa	397578	AMH	homo_sapiens	268	AMH
sus_scrofa	397579	FOLR1	homo_sapiens	2348	FOLR1
sus_scrofa	397581	TXN	homo_sapiens	7295	TXN
sus_scrofa	397583	LIPE	homo_sapiens	3991	LIPE
sus_scrofa	397584	CDKN1B	homo_sapiens	1027	CDKN1B
sus_scrofa	397585	AHSG	homo_sapiens	197	AHSG
sus_scrofa	397587	CAPNS1	homo_sapiens	826	CAPNS1
sus_scrofa	397588	EIF2AK2	homo_sapiens	5610	EIF2AK2
sus_scrofa	397589	CDKN3	homo_sapiens	1033	CDKN3
sus_scrofa	397590	PTGS2	homo_sapiens	5743	PTGS2
sus_scrofa	397591	NPC1	homo_sapiens	4864	NPC1
sus_scrofa	397592	JUP	homo_sapiens	3728	JUP
sus_scrofa	397593	AMBP	homo_sapiens	259	AMBP
sus_scrofa	397594	LMAN2	homo_sapiens	10960	LMAN2
sus_scrofa	397595	GCG	homo_sapiens	2641	GCG
sus_scrofa	397596	RHOT2	homo_sapiens	89941	RHOT2
sus_scrofa	397598	RPL35	homo_sapiens	11224	RPL35
sus_scrofa	397599	B3GNT5	homo_sapiens	84002	B3GNT5
sus_scrofa	397600	GATA6	homo_sapiens	2627	GATA6
sus_scrofa	397601	ARAF	homo_sapiens	369	ARAF
sus_scrofa	397602	GPI	homo_sapiens	2821	GPI
sus_scrofa	397603	IDH2	homo_sapiens	3418	IDH2
sus_scrofa	397604	HADH	homo_sapiens	3033	HADH
sus_scrofa	397605	RACK1	homo_sapiens	10399	RACK1
sus_scrofa	397606	RPN1	homo_sapiens	6184	RPN1
sus_scrofa	397607	RPS15	homo_sapiens	6209	RPS15
sus_scrofa	397608	TPM4	homo_sapiens	7171	TPM4
sus_scrofa	397610	PPP1R14A	homo_sapiens	94274	PPP1R14A
sus_scrofa	397611	RPS4X	homo_sapiens	6191	RPS4X
sus_scrofa	397612	LY49	homo_sapiens	10748	KLRA1P
sus_scrofa	397613	DNAJA4	homo_sapiens	55466	DNAJA4
sus_scrofa	397614	IL4R	homo_sapiens	3566	IL4R
sus_scrofa	397615	IL13RA1	homo_sapiens	3597	IL13RA1
sus_scrofa	397616	PDE5A	homo_sapiens	8654	PDE5A
sus_scrofa	397617	HR	homo_sapiens	55806	HR
sus_scrofa	397618	OXSR1	homo_sapiens	9943	OXSR1
sus_scrofa	397619	QDPR	homo_sapiens	5860	QDPR
sus_scrofa	397620	FN1	homo_sapiens	2335	FN1
sus_scrofa	397621	SLC17A1	homo_sapiens	6568	SLC17A1
sus_scrofa	397622	ARR3	homo_sapiens	407	ARR3
sus_scrofa	397623	SIGLEC1	homo_sapiens	6614	SIGLEC1
sus_scrofa	397624	SLC15A1	homo_sapiens	6564	SLC15A1
sus_scrofa	397625	PSME3	homo_sapiens	10197	PSME3
sus_scrofa	397626	LYVE1	homo_sapiens	10894	LYVE1
sus_scrofa	397627	POFUT1	homo_sapiens	23509	POFUT1
sus_scrofa	397628	ANGPTL4	homo_sapiens	51129	ANGPTL4
sus_scrofa	397629	GPAM	homo_sapiens	57678	GPAM
sus_scrofa	397630	PC	homo_sapiens	5091	PC
sus_scrofa	397631	AKAP13	homo_sapiens	11214	AKAP13
sus_scrofa	397632	PLCZ1	homo_sapiens	89869	PLCZ1
sus_scrofa	397634	B3GALNT1	homo_sapiens	8706	B3GALNT1
sus_scrofa	397636	ATP2B1	homo_sapiens	490	ATP2B1
sus_scrofa	397637	PPIA	homo_sapiens	5478	PPIA
sus_scrofa	397638	CALCR	homo_sapiens	799	CALCR
sus_scrofa	397639	EPHX1	homo_sapiens	2052	EPHX1
sus_scrofa	397640	RGS5	homo_sapiens	8490	RGS5
sus_scrofa	397641	TBRG4	homo_sapiens	9238	TBRG4
sus_scrofa	397642	B3GAT3	homo_sapiens	26229	B3GAT3
sus_scrofa	397643	FGF2	homo_sapiens	2247	FGF2
sus_scrofa	397644	CD180	homo_sapiens	4064	CD180
sus_scrofa	397645	SAT1	homo_sapiens	6303	SAT1
sus_scrofa	397646	NLN	homo_sapiens	57486	NLN
sus_scrofa	397647	LALBA	homo_sapiens	3906	LALBA
sus_scrofa	397648	MCL1	homo_sapiens	4170	MCL1
sus_scrofa	397649	LTF	homo_sapiens	4057	LTF
sus_scrofa	397650	RPS12	homo_sapiens	6206	RPS12
sus_scrofa	397651	VDAC3	homo_sapiens	7419	VDAC3
sus_scrofa	397652	PRKACA	homo_sapiens	5566	PRKACA
sus_scrofa	397653	ACTG1	homo_sapiens	71	ACTG1
sus_scrofa	397654	PEMT	homo_sapiens	10400	PEMT
sus_scrofa	397655	RAN	homo_sapiens	5901	RAN
sus_scrofa	397656	PPP2CA	homo_sapiens	5515	PPP2CA
sus_scrofa	397657	CTNNB1	homo_sapiens	1499	CTNNB1
sus_scrofa	397658	TSHB	homo_sapiens	7252	TSHB
sus_scrofa	397659	VDAC2	homo_sapiens	7417	VDAC2
sus_scrofa	397660	ADIPOQ	homo_sapiens	9370	ADIPOQ
sus_scrofa	397661	PKIG	homo_sapiens	11142	PKIG
sus_scrofa	397662	CCNB1	homo_sapiens	891	CCNB1
sus_scrofa	397663	APP	homo_sapiens	351	APP
sus_scrofa	397664	TPT1	homo_sapiens	7178	TPT1
sus_scrofa	397665	PCBP2	homo_sapiens	5094	PCBP2
sus_scrofa	397666	MYL1	homo_sapiens	4632	MYL1
sus_scrofa	397667	FHL1	homo_sapiens	2273	FHL1
sus_scrofa	397668	AREG	homo_sapiens	374	AREG
sus_scrofa	397669	CD19	homo_sapiens	930	CD19
sus_scrofa	397670	RHCE	homo_sapiens	6006	RHCE
sus_scrofa	397671	PPARG	homo_sapiens	5468	PPARG
sus_scrofa	397672	CILP	homo_sapiens	8483	CILP
sus_scrofa	397674	CAMK2D	homo_sapiens	817	CAMK2D
sus_scrofa	397675	PTH1R	homo_sapiens	5745	PTH1R
sus_scrofa	397676	ZAN	homo_sapiens	7455	ZAN
sus_scrofa	397677	FOLH1B	homo_sapiens	219595	FOLH1B
sus_scrofa	397678	PTGR1	homo_sapiens	22949	PTGR1
sus_scrofa	397680	NR0B1	homo_sapiens	190	NR0B1
sus_scrofa	397682	GSTA1	homo_sapiens	2938	GSTA1
sus_scrofa	397683	IL15	homo_sapiens	3600	IL15
sus_scrofa	397687	CYP2D25	homo_sapiens	1564	CYP2D7
sus_scrofa	397689	XIRP2	homo_sapiens	129446	XIRP2
sus_scrofa	397690	DLST	homo_sapiens	1743	DLST
sus_scrofa	397691	APOA1	homo_sapiens	335	APOA1
sus_scrofa	399500	IL6	homo_sapiens	3569	IL6
sus_scrofa	399502	PTH	homo_sapiens	5741	PTH
sus_scrofa	399503	LIF	homo_sapiens	3976	LIF
sus_scrofa	399522	IL6R	homo_sapiens	3570	IL6R
sus_scrofa	399525	GLS	homo_sapiens	2744	GLS
sus_scrofa	399526	TFAP2B	homo_sapiens	7021	TFAP2B
sus_scrofa	399527	CPT1A	homo_sapiens	1374	CPT1A
sus_scrofa	399528	CPT1B	homo_sapiens	1375	CPT1B
sus_scrofa	399532	FABP3	homo_sapiens	2170	FABP3
sus_scrofa	399533	FABP4	homo_sapiens	2167	FABP4
sus_scrofa	399535	MUT	homo_sapiens	4594	MUT
sus_scrofa	399536	GALM	homo_sapiens	130589	GALM
sus_scrofa	399537	GPX4	homo_sapiens	2879	GPX4
sus_scrofa	399538	PRDX6	homo_sapiens	9588	PRDX6
sus_scrofa	399539	SUCLG1	homo_sapiens	8802	SUCLG1
sus_scrofa	399540	SUCLA2	homo_sapiens	8803	SUCLA2
sus_scrofa	399541	TLR4	homo_sapiens	7099	TLR4
sus_scrofa	399542	SLC5A5	homo_sapiens	6528	SLC5A5
sus_scrofa	399543	VWF	homo_sapiens	7450	VWF
sus_scrofa	399654	LRPAP1	homo_sapiens	4043	LRPAP1
sus_scrofa	399685	COX7A1	homo_sapiens	1346	COX7A1
sus_scrofa	399688	DMP1	homo_sapiens	1758	DMP1
sus_scrofa	403103	CYP1A1	homo_sapiens	1543	CYP1A1
sus_scrofa	403104	CYP2B22	homo_sapiens	1555	CYP2B6
sus_scrofa	403106	CYP2C32	homo_sapiens	1557	CYP2C19
sus_scrofa	403107	CYP2C33	homo_sapiens	1559	CYP2C9
sus_scrofa	403108	CYP2C34	homo_sapiens	1557	CYP2C19
sus_scrofa	403110	CYP2C36	homo_sapiens	1557	CYP2C19
sus_scrofa	403111	CYP2C42	homo_sapiens	1557	CYP2C19
sus_scrofa	403123	IL21	homo_sapiens	59067	IL21
sus_scrofa	403124	IYD	homo_sapiens	389434	IYD
sus_scrofa	403149	CYP2A19	homo_sapiens	1548	CYP2A6
sus_scrofa	403154	CFTR	homo_sapiens	1080	CFTR
sus_scrofa	403160	INSIG2	homo_sapiens	51141	INSIG2
sus_scrofa	403161	NAPRT	homo_sapiens	93100	NAPRT
sus_scrofa	403162	INSIG1	homo_sapiens	3638	INSIG1
sus_scrofa	403163	EPCAM	homo_sapiens	4072	EPCAM
sus_scrofa	403165	PCK2	homo_sapiens	5106	PCK2
sus_scrofa	403166	A2M	homo_sapiens	2	A2M
sus_scrofa	403215	CYP2C49	homo_sapiens	1557	CYP2C19
sus_scrofa	403324	CYP3A29	homo_sapiens	1551	CYP3A7
sus_scrofa	403327	CYP4A21	homo_sapiens	1579	CYP4A11
sus_scrofa	403329	CYP11A1	homo_sapiens	1583	CYP11A1
sus_scrofa	403330	CYP17A1	homo_sapiens	1586	CYP17A1
sus_scrofa	403331	CYP19A1	homo_sapiens	1588	CYP19A1
sus_scrofa	403333	CYP19A3	homo_sapiens	1588	CYP19A1
sus_scrofa	403334	CYP51	homo_sapiens	1595	CYP51A1
sus_scrofa	403337	CYP21A2	homo_sapiens	1589	CYP21A2
sus_scrofa	404088	CSN2	homo_sapiens	1447	CSN2
sus_scrofa	404277	TEC	homo_sapiens	7006	TEC
sus_scrofa	404692	VTI1B	homo_sapiens	10490	VTI1B
sus_scrofa	404693	CAV1	homo_sapiens	857	CAV1
sus_scrofa	404694	ADIPOR2	homo_sapiens	79602	ADIPOR2
sus_scrofa	404695	ADIPOR1	homo_sapiens	51094	ADIPOR1
sus_scrofa	404696	HYAL3	homo_sapiens	8372	HYAL3
sus_scrofa	404697	HYAL2	homo_sapiens	8692	HYAL2
sus_scrofa	404701	SP7	homo_sapiens	121340	SP7
sus_scrofa	404703	LOC404703	homo_sapiens	55894	DEFB103B
sus_scrofa	404772	GEM	homo_sapiens	2669	GEM
sus_scrofa	406187	APOC3	homo_sapiens	345	APOC3
sus_scrofa	406188	NFKBIA	homo_sapiens	4792	NFKBIA
sus_scrofa	406190	DNAJC6	homo_sapiens	9829	DNAJC6
sus_scrofa	406191	TNFSF10	homo_sapiens	8743	TNFSF10
sus_scrofa	406192	ANXA2	homo_sapiens	302	ANXA2
sus_scrofa	406235	WNK1	homo_sapiens	65125	WNK1
sus_scrofa	406870	CP	homo_sapiens	1356	CP
sus_scrofa	407060	HSPA5	homo_sapiens	3309	HSPA5
sus_scrofa	407066	HBB	homo_sapiens	3043	HBB
sus_scrofa	407067	HBE1	homo_sapiens	3046	HBE1
sus_scrofa	407242	IVL	homo_sapiens	3713	IVL
sus_scrofa	407245	LDHA	homo_sapiens	3939	LDHA
sus_scrofa	407247	LHCGR	homo_sapiens	3973	LHCGR
sus_scrofa	407608	PGK1	homo_sapiens	5230	PGK1
sus_scrofa	407611	RBP2	homo_sapiens	5948	RBP2
sus_scrofa	407739	SOX2	homo_sapiens	6657	SOX2
sus_scrofa	407740	SRY	homo_sapiens	6736	SRY
sus_scrofa	407745	TYR	homo_sapiens	7299	TYR
sus_scrofa	407773	AQP1	homo_sapiens	358	AQP1
sus_scrofa	408053	HAS3	homo_sapiens	3038	HAS3
sus_scrofa	414283	ADCYAP1	homo_sapiens	116	ADCYAP1
sus_scrofa	414284	GLRB	homo_sapiens	2743	GLRB
sus_scrofa	414285	GDF9	homo_sapiens	2661	GDF9
sus_scrofa	414286	MBP	homo_sapiens	4155	MBP
sus_scrofa	414369	SMTN	homo_sapiens	6525	SMTN
sus_scrofa	414370	CCRL2	homo_sapiens	9034	CCRL2
sus_scrofa	414371	CCR5	homo_sapiens	1234	CCR5
sus_scrofa	414374	CCR1	homo_sapiens	1230	CCR1
sus_scrofa	414375	XCR1	homo_sapiens	2829	XCR1
sus_scrofa	414379	DIO2	homo_sapiens	1734	DIO2
sus_scrofa	414380	DIO1	homo_sapiens	1733	DIO1
sus_scrofa	414381	CFLAR	homo_sapiens	8837	CFLAR
sus_scrofa	414382	MTHFD1	homo_sapiens	4522	MTHFD1
sus_scrofa	414383	CHCHD3	homo_sapiens	54927	CHCHD3
sus_scrofa	414384	TMEM251	homo_sapiens	26175	TMEM251
sus_scrofa	414385	SRM	homo_sapiens	6723	SRM
sus_scrofa	414386	PDZD11	homo_sapiens	51248	PDZD11
sus_scrofa	414387	ICAM2	homo_sapiens	3384	ICAM2
sus_scrofa	414388	TPM3	homo_sapiens	7170	TPM3
sus_scrofa	414389	ATXN10	homo_sapiens	25814	ATXN10
sus_scrofa	414390	RPS3A	homo_sapiens	6189	RPS3A
sus_scrofa	414391	RPS29	homo_sapiens	6235	RPS29
sus_scrofa	414392	RPS17	homo_sapiens	6218	RPS17
sus_scrofa	414395	RPS20	homo_sapiens	6224	RPS20
sus_scrofa	414396	ACTB	homo_sapiens	60	ACTB
sus_scrofa	414397	RPS16	homo_sapiens	6217	RPS16
sus_scrofa	414398	RPL23	homo_sapiens	9349	RPL23
sus_scrofa	414399	MRLC2	homo_sapiens	10627	MYL12A
sus_scrofa	414400	LOC414400	homo_sapiens	6176	RPLP1
sus_scrofa	414401	TAF10	homo_sapiens	6881	TAF10
sus_scrofa	414403	POLR2I	homo_sapiens	5438	POLR2I
sus_scrofa	414404	LYAR	homo_sapiens	55646	LYAR
sus_scrofa	414406	TFG	homo_sapiens	10342	TFG
sus_scrofa	414407	SCARB2	homo_sapiens	950	SCARB2
sus_scrofa	414408	ODC1	homo_sapiens	4953	ODC1
sus_scrofa	414410	RARS	homo_sapiens	5917	RARS
sus_scrofa	414411	ASS1	homo_sapiens	445	ASS1
sus_scrofa	414412	SDHB	homo_sapiens	6390	SDHB
sus_scrofa	414413	NPEPPS	homo_sapiens	9520	NPEPPS
sus_scrofa	414414	POLR1C	homo_sapiens	9533	POLR1C
sus_scrofa	414415	MRPS11	homo_sapiens	64963	MRPS11
sus_scrofa	414416	RPL12	homo_sapiens	6136	RPL12
sus_scrofa	414417	EIF1B	homo_sapiens	10289	EIF1B
sus_scrofa	414418	RPL7	homo_sapiens	6129	RPL7
sus_scrofa	414419	RPL32	homo_sapiens	6161	RPL32
sus_scrofa	414420	RPS28	homo_sapiens	6234	RPS28
sus_scrofa	414421	PDLIM3	homo_sapiens	27295	PDLIM3
sus_scrofa	414422	RPL11	homo_sapiens	6135	RPL11
sus_scrofa	414423	GNRHR2	homo_sapiens	114814	GNRHR2
sus_scrofa	414424	MAOA	homo_sapiens	4128	MAOA
sus_scrofa	414425	EPHX2	homo_sapiens	2053	EPHX2
sus_scrofa	414426	PRKAG1	homo_sapiens	5571	PRKAG1
sus_scrofa	414427	GDI2	homo_sapiens	2665	GDI2
sus_scrofa	414428	MKLN1	homo_sapiens	4289	MKLN1
sus_scrofa	414429	NUP88	homo_sapiens	4927	NUP88
sus_scrofa	414430	MED27	homo_sapiens	9442	MED27
sus_scrofa	414431	PADI6	homo_sapiens	353238	PADI6
sus_scrofa	414432	UTP4	homo_sapiens	84916	UTP4
sus_scrofa	414433	UPF3B	homo_sapiens	65109	UPF3B
sus_scrofa	414435	WDR83OS	homo_sapiens	51398	WDR83OS
sus_scrofa	414437	C5	homo_sapiens	727	C5
sus_scrofa	414439	ASIP	homo_sapiens	434	ASIP
sus_scrofa	414736	PCDH11X	homo_sapiens	27328	PCDH11X
sus_scrofa	414737	CDH5	homo_sapiens	1003	CDH5
sus_scrofa	414756	PDZK1IP1	homo_sapiens	10158	PDZK1IP1
sus_scrofa	414799	CYB5A	homo_sapiens	1528	CYB5A
sus_scrofa	414836	FBN1	homo_sapiens	2200	FBN1
sus_scrofa	414851	MGAT4C	homo_sapiens	25834	MGAT4C
sus_scrofa	414852	MAGED1	homo_sapiens	9500	MAGED1
sus_scrofa	414900	PLD2	homo_sapiens	5338	PLD2
sus_scrofa	414901	PAX3	homo_sapiens	5077	PAX3
sus_scrofa	414902	MITF	homo_sapiens	4286	MITF
sus_scrofa	414903	SOX10	homo_sapiens	6663	SOX10
sus_scrofa	414904	CXCL2	homo_sapiens	2920	CXCL2
sus_scrofa	414905	TNNC2	homo_sapiens	7125	TNNC2
sus_scrofa	414906	TNNT3	homo_sapiens	7140	TNNT3
sus_scrofa	414910	GCM1	homo_sapiens	8521	GCM1
sus_scrofa	414911	EDNRB	homo_sapiens	1910	EDNRB
sus_scrofa	414912	SPI1	homo_sapiens	6688	SPI1
sus_scrofa	414913	CCS	homo_sapiens	9973	CCS
sus_scrofa	414914	COL17A1	homo_sapiens	1308	COL17A1
sus_scrofa	414915	LGALS1	homo_sapiens	3956	LGALS1
sus_scrofa	414916	PRLR	homo_sapiens	5618	PRLR
sus_scrofa	414917	RNF114	homo_sapiens	55905	RNF114
sus_scrofa	431672	DDX4	homo_sapiens	54514	DDX4
sus_scrofa	431673	KLK1	homo_sapiens	3816	KLK1
sus_scrofa	431781	CLDN3	homo_sapiens	1365	CLDN3
sus_scrofa	444993	TXK	homo_sapiens	7294	TXK
sus_scrofa	444995	FADS1	homo_sapiens	3992	FADS1
sus_scrofa	444997	FADS2	homo_sapiens	9415	FADS2
sus_scrofa	444998	FOXP3	homo_sapiens	50943	FOXP3
sus_scrofa	444999	GUCY1B1	homo_sapiens	2983	GUCY1B1
sus_scrofa	445002	FST	homo_sapiens	10468	FST
sus_scrofa	445003	MRC1	homo_sapiens	4360	MRC1
sus_scrofa	445004	NAA80	homo_sapiens	24142	NAA80
sus_scrofa	445013	MAPK3	homo_sapiens	5595	MAPK3
sus_scrofa	445453	CCL27	homo_sapiens	10850	CCL27
sus_scrofa	445461	C1QA	homo_sapiens	712	C1QA
sus_scrofa	445462	APOF	homo_sapiens	319	APOF
sus_scrofa	445465	RXRG	homo_sapiens	6258	RXRG
sus_scrofa	445466	ANGPTL3	homo_sapiens	27329	ANGPTL3
sus_scrofa	445467	C4A	homo_sapiens	720	C4A
sus_scrofa	445513	HAPLN1	homo_sapiens	1404	HAPLN1
sus_scrofa	445516	DSTN	homo_sapiens	11034	DSTN
sus_scrofa	445517	RNH1	homo_sapiens	6050	RNH1
sus_scrofa	445518	SPAI-2	homo_sapiens	5266	PI3
sus_scrofa	445519	SLC52A2	homo_sapiens	79581	SLC52A2
sus_scrofa	445520	TNXB	homo_sapiens	7148	TNXB
sus_scrofa	445521	HMGB1	homo_sapiens	3146	HMGB1
sus_scrofa	445523	ULBP1	homo_sapiens	80329	ULBP1
sus_scrofa	445526	CA11	homo_sapiens	770	CA11
sus_scrofa	445527	WAS	homo_sapiens	7454	WAS
sus_scrofa	445530	TTL	homo_sapiens	150465	TTL
sus_scrofa	445531	ATP6V1A	homo_sapiens	523	ATP6V1A
sus_scrofa	445532	CFL1	homo_sapiens	1072	CFL1
sus_scrofa	445533	PCSK2	homo_sapiens	5126	PCSK2
sus_scrofa	445534	S100A11	homo_sapiens	6282	S100A11
sus_scrofa	445535	FABP1	homo_sapiens	2168	FABP1
sus_scrofa	445537	ST3GAL1	homo_sapiens	6482	ST3GAL1
sus_scrofa	445538	XPNPEP2	homo_sapiens	7512	XPNPEP2
sus_scrofa	445540	PREP	homo_sapiens	5550	PREP
sus_scrofa	448797	CCL21	homo_sapiens	6366	CCL21
sus_scrofa	448799	CCL25	homo_sapiens	6370	CCL25
sus_scrofa	448808	FGL2	homo_sapiens	10875	FGL2
sus_scrofa	448809	COL10A1	homo_sapiens	1300	COL10A1
sus_scrofa	448810	MYC	homo_sapiens	4609	MYC
sus_scrofa	448811	BMP15	homo_sapiens	9210	BMP15
sus_scrofa	448812	IGFBP3	homo_sapiens	3486	IGFBP3
sus_scrofa	448813	DDX39B	homo_sapiens	7919	DDX39B
sus_scrofa	448816	STS	homo_sapiens	412	STS
sus_scrofa	448845	ACVR2B	homo_sapiens	93	ACVR2B
sus_scrofa	448846	EHHADH	homo_sapiens	1962	EHHADH
sus_scrofa	448855	ISG20	homo_sapiens	3669	ISG20
sus_scrofa	448965	LAMTOR5	homo_sapiens	10542	LAMTOR5
sus_scrofa	448979	NDUFB8	homo_sapiens	4714	NDUFB8
sus_scrofa	448980	ACSL4	homo_sapiens	2182	ACSL4
sus_scrofa	448981	C2	homo_sapiens	717	C2
sus_scrofa	448982	ACSL1	homo_sapiens	2180	ACSL1
sus_scrofa	448985	CYP7A1	homo_sapiens	1581	CYP7A1
sus_scrofa	449001	BAMBI	homo_sapiens	25805	BAMBI
sus_scrofa	449004	NNAT	homo_sapiens	4826	NNAT
sus_scrofa	449525	HILPDA	homo_sapiens	29923	HILPDA
sus_scrofa	449526	EPRS	homo_sapiens	2058	EPRS
sus_scrofa	449527	PHF20	homo_sapiens	51230	PHF20
sus_scrofa	449528	EIF4G1	homo_sapiens	1981	EIF4G1
sus_scrofa	449572	GBA	homo_sapiens	2629	GBA
sus_scrofa	450213	RXFP4	homo_sapiens	339403	RXFP4
sus_scrofa	450242	JPT1	homo_sapiens	51155	JPT1
sus_scrofa	450248	P2RY2	homo_sapiens	5029	P2RY2
sus_scrofa	474162	MYLPF	homo_sapiens	29895	MYLPF
sus_scrofa	474165	JPT2	homo_sapiens	90861	JPT2
sus_scrofa	474166	KCNA5	homo_sapiens	3741	KCNA5
sus_scrofa	492277	QKI	homo_sapiens	9444	QKI
sus_scrofa	492279	HSPD1	homo_sapiens	3329	HSPD1
sus_scrofa	492280	TERT	homo_sapiens	7015	TERT
sus_scrofa	492312	MADCAM1	homo_sapiens	8174	MADCAM1
sus_scrofa	492313	THBS1	homo_sapiens	7057	THBS1
sus_scrofa	492314	TAC3	homo_sapiens	6866	TAC3
sus_scrofa	492315	BMP7	homo_sapiens	655	BMP7
sus_scrofa	492822	COX5B	homo_sapiens	1329	COX5B
sus_scrofa	493184	HSPB1	homo_sapiens	3315	HSPB1
sus_scrofa	493185	IFRD1	homo_sapiens	3475	IFRD1
sus_scrofa	493186	SOCS3	homo_sapiens	9021	SOCS3
sus_scrofa	493187	IL27	homo_sapiens	246778	IL27
sus_scrofa	493772	NPPC	homo_sapiens	4880	NPPC
sus_scrofa	494014	PRNP	homo_sapiens	5621	PRNP
sus_scrofa	494015	SCAP	homo_sapiens	22937	SCAP
sus_scrofa	494016	CA3	homo_sapiens	761	CA3
sus_scrofa	494017	SAR1B	homo_sapiens	51128	SAR1B
sus_scrofa	494020	LMCD1	homo_sapiens	29995	LMCD1
sus_scrofa	494022	TIE1	homo_sapiens	7075	TIE1
sus_scrofa	494457	RDX	homo_sapiens	5962	RDX
sus_scrofa	494458	MSN	homo_sapiens	4478	MSN
sus_scrofa	494460	CXCL12	homo_sapiens	6387	CXCL12
sus_scrofa	494461	ACBD3	homo_sapiens	64746	ACBD3
sus_scrofa	494463	STMN1	homo_sapiens	3925	STMN1
sus_scrofa	494467	CXCL14	homo_sapiens	9547	CXCL14
sus_scrofa	494560	HSPB6	homo_sapiens	126393	HSPB6
sus_scrofa	494561	HK2	homo_sapiens	3099	HK2
sus_scrofa	494562	KLF9	homo_sapiens	687	KLF9
sus_scrofa	494563	KLF13	homo_sapiens	51621	KLF13
sus_scrofa	494565	LAMP1	homo_sapiens	3916	LAMP1
sus_scrofa	494566	SIRPA	homo_sapiens	140885	SIRPA
sus_scrofa	494567	HEBP1	homo_sapiens	50865	HEBP1
sus_scrofa	494568	CTSD	homo_sapiens	1509	CTSD
sus_scrofa	497050	AHCY	homo_sapiens	191	AHCY
sus_scrofa	497060	MLYCD	homo_sapiens	23417	MLYCD
sus_scrofa	497061	ADAMTS1	homo_sapiens	9510	ADAMTS1
sus_scrofa	497063	PSMA5	homo_sapiens	5686	PSMA5
sus_scrofa	497064	PSMB3	homo_sapiens	5691	PSMB3
sus_scrofa	497065	PSMB6	homo_sapiens	5694	PSMB6
sus_scrofa	497233	CFL2	homo_sapiens	1073	CFL2
sus_scrofa	497234	FZR1	homo_sapiens	51343	FZR1
sus_scrofa	497235	SLC5A10	homo_sapiens	125206	SLC5A10
sus_scrofa	497236	SLC26A6	homo_sapiens	65010	SLC26A6
sus_scrofa	497623	P2RX7	homo_sapiens	5027	P2RX7
sus_scrofa	497624	ABHD5	homo_sapiens	51099	ABHD5
sus_scrofa	497635	IMPACT	homo_sapiens	55364	IMPACT
sus_scrofa	497636	DMD	homo_sapiens	1756	DMD
sus_scrofa	503544	DECR1	homo_sapiens	1666	DECR1
sus_scrofa	503545	SLC7A1	homo_sapiens	6541	SLC7A1
sus_scrofa	503546	SLC4A4	homo_sapiens	8671	SLC4A4
sus_scrofa	503656	P2RX3	homo_sapiens	5024	P2RX3
sus_scrofa	503658	ENPP2	homo_sapiens	5168	ENPP2
sus_scrofa	503660	SLC30A1	homo_sapiens	7779	SLC30A1
sus_scrofa	503661	ADORA2A	homo_sapiens	135	ADORA2A
sus_scrofa	503666	P2RY1	homo_sapiens	5028	P2RY1
sus_scrofa	503667	CAMKK1	homo_sapiens	84254	CAMKK1
sus_scrofa	503700	PIK3C3	homo_sapiens	5289	PIK3C3
sus_scrofa	503836	RLN3	homo_sapiens	117579	RLN3
sus_scrofa	541594	HAND1	homo_sapiens	9421	HAND1
sus_scrofa	552898	ADRA1D	homo_sapiens	146	ADRA1D
sus_scrofa	553107	SLC35A3	homo_sapiens	23443	SLC35A3
sus_scrofa	553951	CCL20	homo_sapiens	6364	CCL20
sus_scrofa	574050	ZAR1	homo_sapiens	326340	ZAR1
sus_scrofa	574051	LOC574051	homo_sapiens	3006	HIST1H1C
sus_scrofa	574052	CETN3	homo_sapiens	1070	CETN3
sus_scrofa	574053	TNFSF4	homo_sapiens	7292	TNFSF4
sus_scrofa	574054	ATP5MC1	homo_sapiens	516	ATP5MC1
sus_scrofa	574055	TNFSF8	homo_sapiens	944	TNFSF8
sus_scrofa	574057	PDCD1LG2	homo_sapiens	80380	PDCD1LG2
sus_scrofa	574058	CD274	homo_sapiens	29126	CD274
sus_scrofa	574059	EEF1A1	homo_sapiens	1915	EEF1A1
sus_scrofa	574060	MYOZ1	homo_sapiens	58529	MYOZ1
sus_scrofa	574061	SPDYA	homo_sapiens	245711	SPDYA
sus_scrofa	574062	MAPK12	homo_sapiens	6300	MAPK12
sus_scrofa	574063	AURKA	homo_sapiens	6790	AURKA
sus_scrofa	574064	GYS1	homo_sapiens	2997	GYS1
sus_scrofa	574065	TYRP1	homo_sapiens	7306	TYRP1
sus_scrofa	574066	DCT	homo_sapiens	1638	DCT
sus_scrofa	574068	NCOA1	homo_sapiens	8648	NCOA1
sus_scrofa	574073	NOG	homo_sapiens	9241	NOG
sus_scrofa	574074	FABP5	homo_sapiens	2171	FABP5
sus_scrofa	594849	MYO5A	homo_sapiens	4644	MYO5A
sus_scrofa	594850	TLR10	homo_sapiens	81793	TLR10
sus_scrofa	594852	BID	homo_sapiens	637	BID
sus_scrofa	595102	KCNIP1	homo_sapiens	30820	KCNIP1
sus_scrofa	595103	PLIN3	homo_sapiens	10226	PLIN3
sus_scrofa	595105	CASP8	homo_sapiens	841	CASP8
sus_scrofa	595106	FABP2	homo_sapiens	2169	FABP2
sus_scrofa	595107	NIP7	homo_sapiens	51388	NIP7
sus_scrofa	595108	ARF4	homo_sapiens	378	ARF4
sus_scrofa	595110	CCNG1	homo_sapiens	900	CCNG1
sus_scrofa	595111	KLF4	homo_sapiens	9314	KLF4
sus_scrofa	595112	RAB14	homo_sapiens	51552	RAB14
sus_scrofa	595113	ARL1	homo_sapiens	400	ARL1
sus_scrofa	595114	ARL3	homo_sapiens	403	ARL3
sus_scrofa	595115	SAR1A	homo_sapiens	56681	SAR1A
sus_scrofa	595116	RAB1A	homo_sapiens	5861	RAB1A
sus_scrofa	595117	RAB11A	homo_sapiens	8766	RAB11A
sus_scrofa	595119	OASL	homo_sapiens	8638	OASL
sus_scrofa	595120	ITM2B	homo_sapiens	9445	ITM2B
sus_scrofa	595121	ARL4A	homo_sapiens	10124	ARL4A
sus_scrofa	595122	LOC595122	homo_sapiens	3007	HIST1H1D
sus_scrofa	595123	NAMPT	homo_sapiens	10135	NAMPT
sus_scrofa	595125	RABAC1	homo_sapiens	10567	RABAC1
sus_scrofa	595126	LY75	homo_sapiens	4065	LY75
sus_scrofa	595127	ARL6IP5	homo_sapiens	10550	ARL6IP5
sus_scrofa	595128	OAS2	homo_sapiens	4939	OAS2
sus_scrofa	595129	FADD	homo_sapiens	8772	FADD
sus_scrofa	595131	ITM2A	homo_sapiens	9452	ITM2A
sus_scrofa	595132	KIF5B	homo_sapiens	3799	KIF5B
sus_scrofa	606742	CETN2	homo_sapiens	1069	CETN2
sus_scrofa	606743	ADORA1	homo_sapiens	134	ADORA1
sus_scrofa	606745	ADORA2B	homo_sapiens	136	ADORA2B
sus_scrofa	606746	DNMT1	homo_sapiens	1786	DNMT1
sus_scrofa	606747	TCTEX1D4	homo_sapiens	343521	TCTEX1D4
sus_scrofa	606748	SLC45A2	homo_sapiens	51151	SLC45A2
sus_scrofa	606749	RAB27A	homo_sapiens	5873	RAB27A
sus_scrofa	606750	PIGK	homo_sapiens	10026	PIGK
sus_scrofa	606751	TNNI2	homo_sapiens	7136	TNNI2
sus_scrofa	613127	MOBKL3	homo_sapiens	25843	MOB4
sus_scrofa	613128	AGPAT1	homo_sapiens	10554	AGPAT1
sus_scrofa	613129	ITGB1BP2	homo_sapiens	26548	ITGB1BP2
sus_scrofa	613130	FCGR1A	homo_sapiens	2209	FCGR1A
sus_scrofa	613131	FCGR2B	homo_sapiens	2213	FCGR2B
sus_scrofa	613132	MYBPH	homo_sapiens	4608	MYBPH
sus_scrofa	641309	PKD2	homo_sapiens	5311	PKD2
sus_scrofa	641342	NR1D1	homo_sapiens	9572	NR1D1
sus_scrofa	641344	GNE	homo_sapiens	10020	GNE
sus_scrofa	641346	SLC6A19	homo_sapiens	340024	SLC6A19
sus_scrofa	641347	SLC34A2	homo_sapiens	10568	SLC34A2
sus_scrofa	641348	SLC1A5	homo_sapiens	6510	SLC1A5
sus_scrofa	641349	PPP1R3C	homo_sapiens	5507	PPP1R3C
sus_scrofa	641350	SNCA	homo_sapiens	6622	SNCA
sus_scrofa	641351	RPSA	homo_sapiens	3921	RPSA
sus_scrofa	641353	ADRA2B	homo_sapiens	151	ADRA2B
sus_scrofa	641354	PLOD2	homo_sapiens	5352	PLOD2
sus_scrofa	641355	DSG1	homo_sapiens	1828	DSG1
sus_scrofa	641356	ST8SIA4	homo_sapiens	7903	ST8SIA4
sus_scrofa	641357	ADIG	homo_sapiens	149685	ADIG
sus_scrofa	654289	PROCR	homo_sapiens	10544	PROCR
sus_scrofa	654291	SLC2A4RG	homo_sapiens	56731	SLC2A4RG
sus_scrofa	654294	PSMB9	homo_sapiens	5698	PSMB9
sus_scrofa	654297	CITED1	homo_sapiens	4435	CITED1
sus_scrofa	654298	ID2	homo_sapiens	3398	ID2
sus_scrofa	654299	TEAD3	homo_sapiens	7005	TEAD3
sus_scrofa	654300	UQCC	homo_sapiens	55245	UQCC1
sus_scrofa	654317	NR1I3	homo_sapiens	9970	NR1I3
sus_scrofa	654323	FKBP1A	homo_sapiens	2280	FKBP1A
sus_scrofa	654325	MMP9	homo_sapiens	4318	MMP9
sus_scrofa	654326	RNF19A	homo_sapiens	25897	RNF19A
sus_scrofa	654327	SRSF1	homo_sapiens	6426	SRSF1
sus_scrofa	654328	MET	homo_sapiens	4233	MET
sus_scrofa	654405	GNAQ	homo_sapiens	2776	GNAQ
sus_scrofa	654406	AKR1C4	homo_sapiens	1109	AKR1C4
sus_scrofa	654407	PTGES	homo_sapiens	9536	PTGES
sus_scrofa	654408	DNASE1L1	homo_sapiens	1774	DNASE1L1
sus_scrofa	654410	PALM	homo_sapiens	5064	PALM
sus_scrofa	654413	PALMD	homo_sapiens	54873	PALMD
sus_scrofa	654414	MACO1	homo_sapiens	55219	MACO1
sus_scrofa	654416	PEG10	homo_sapiens	23089	PEG10
sus_scrofa	654831	TMEFF2	homo_sapiens	23671	TMEFF2
sus_scrofa	664651	SUV39H2	homo_sapiens	79723	SUV39H2
sus_scrofa	664652	OGT	homo_sapiens	8473	OGT
sus_scrofa	664653	DKK3	homo_sapiens	27122	DKK3
sus_scrofa	664654	MTX1	homo_sapiens	4580	MTX1
sus_scrofa	692156	ENO3	homo_sapiens	2027	ENO3
sus_scrofa	692188	APOM	homo_sapiens	55937	APOM
sus_scrofa	692189	RNF4	homo_sapiens	6047	RNF4
sus_scrofa	692192	PCNA	homo_sapiens	5111	PCNA
sus_scrofa	724069	CAPN10	homo_sapiens	11132	CAPN10
sus_scrofa	733576	BECN1	homo_sapiens	8678	BECN1
sus_scrofa	733577	CD70	homo_sapiens	970	CD70
sus_scrofa	733578	CLDN4	homo_sapiens	1364	CLDN4
sus_scrofa	733579	LOC733579	homo_sapiens	85363	TRIM5
sus_scrofa	733582	CDS1	homo_sapiens	1040	CDS1
sus_scrofa	733583	PSMD4	homo_sapiens	5710	PSMD4
sus_scrofa	733584	FOXN3	homo_sapiens	1112	FOXN3
sus_scrofa	733585	FLNA	homo_sapiens	2316	FLNA
sus_scrofa	733588	GNA11	homo_sapiens	2767	GNA11
sus_scrofa	733590	MEF2C	homo_sapiens	4208	MEF2C
sus_scrofa	733591	MTX2	homo_sapiens	10651	MTX2
sus_scrofa	733592	RPL6	homo_sapiens	6128	RPL6
sus_scrofa	733593	RPL10	homo_sapiens	6134	RPL10
sus_scrofa	733594	TUBA1B	homo_sapiens	10376	TUBA1B
sus_scrofa	733596	PLAGL1	homo_sapiens	5325	PLAGL1
sus_scrofa	733599	NTN1	homo_sapiens	9423	NTN1
sus_scrofa	733600	UNC5B	homo_sapiens	219699	UNC5B
sus_scrofa	733601	PFKM	homo_sapiens	5213	PFKM
sus_scrofa	733602	CKMT2	homo_sapiens	1160	CKMT2
sus_scrofa	733604	SELENOK	homo_sapiens	58515	SELENOK
sus_scrofa	733605	NDUFB6	homo_sapiens	4712	NDUFB6
sus_scrofa	733606	TMSB4X	homo_sapiens	7114	TMSB4X
sus_scrofa	733607	MGST3	homo_sapiens	4259	MGST3
sus_scrofa	733608	S100A6	homo_sapiens	6277	S100A6
sus_scrofa	733610	TMEM59	homo_sapiens	9528	TMEM59
sus_scrofa	733611	PPP1CA	homo_sapiens	5499	PPP1CA
sus_scrofa	733612	PPP1CC	homo_sapiens	5501	PPP1CC
sus_scrofa	733613	IL23R	homo_sapiens	149233	IL23R
sus_scrofa	733615	ACTA2	homo_sapiens	59	ACTA2
sus_scrofa	733617	MCAM	homo_sapiens	4162	MCAM
sus_scrofa	733619	ABCC1	homo_sapiens	4363	ABCC1
sus_scrofa	733620	SPEF2	homo_sapiens	79925	SPEF2
sus_scrofa	733621	FOXO3	homo_sapiens	2309	FOXO3
sus_scrofa	733625	SFN	homo_sapiens	2810	SFN
sus_scrofa	733626	PSMB10	homo_sapiens	5699	PSMB10
sus_scrofa	733627	SLN	homo_sapiens	6588	SLN
sus_scrofa	733628	AEBP1	homo_sapiens	165	AEBP1
sus_scrofa	733630	VLDLR	homo_sapiens	7436	VLDLR
sus_scrofa	733631	GATA3	homo_sapiens	2625	GATA3
sus_scrofa	733633	AKR1E2	homo_sapiens	83592	AKR1E2
sus_scrofa	733636	HNF4A	homo_sapiens	3172	HNF4A
sus_scrofa	733637	LOC733637	homo_sapiens	10627	MYL12A
sus_scrofa	733639	ANG	homo_sapiens	283	ANG
sus_scrofa	733640	PRKG1	homo_sapiens	5592	PRKG1
sus_scrofa	733641	IDH3B	homo_sapiens	3420	IDH3B
sus_scrofa	733643	NCOR2	homo_sapiens	9612	NCOR2
sus_scrofa	733644	RHCG	homo_sapiens	51458	RHCG
sus_scrofa	733645	GRN	homo_sapiens	2896	GRN
sus_scrofa	733646	ATP6V0E1	homo_sapiens	8992	ATP6V0E1
sus_scrofa	733648	STAT3	homo_sapiens	6774	STAT3
sus_scrofa	733649	TAP1	homo_sapiens	6890	TAP1
sus_scrofa	733650	TAP2	homo_sapiens	6891	TAP2
sus_scrofa	733651	ZRANB2	homo_sapiens	9406	ZRANB2
sus_scrofa	733652	TYW3	homo_sapiens	127253	TYW3
sus_scrofa	733653	CRYZ	homo_sapiens	1429	CRYZ
sus_scrofa	733654	CTH	homo_sapiens	1491	CTH
sus_scrofa	733655	LRRIQ3	homo_sapiens	127255	LRRIQ3
sus_scrofa	733656	SRSF11	homo_sapiens	9295	SRSF11
sus_scrofa	733657	FBXO32	homo_sapiens	114907	FBXO32
sus_scrofa	733658	RTCB	homo_sapiens	51493	RTCB
sus_scrofa	733659	PYGM	homo_sapiens	5837	PYGM
sus_scrofa	733662	F10	homo_sapiens	2159	F10
sus_scrofa	733663	MYOZ2	homo_sapiens	51778	MYOZ2
sus_scrofa	733665	MMD	homo_sapiens	23531	MMD
sus_scrofa	733666	KCNS3	homo_sapiens	3790	KCNS3
sus_scrofa	733667	AK4	homo_sapiens	205	AK4
sus_scrofa	733668	DIRAS3	homo_sapiens	9077	DIRAS3
sus_scrofa	733669	GADD45A	homo_sapiens	1647	GADD45A
sus_scrofa	733670	RGS2	homo_sapiens	5997	RGS2
sus_scrofa	733671	RPS3	homo_sapiens	6188	RPS3
sus_scrofa	733672	CST3	homo_sapiens	1471	CST3
sus_scrofa	733673	PRKN	homo_sapiens	5071	PRKN
sus_scrofa	733674	PON3	homo_sapiens	5446	PON3
sus_scrofa	733675	MEF2B	homo_sapiens	100271849	MEF2B
sus_scrofa	733676	CSPG4	homo_sapiens	1464	CSPG4
sus_scrofa	733678	ATP5PO	homo_sapiens	539	ATP5PO
sus_scrofa	733679	ECH1	homo_sapiens	1891	ECH1
sus_scrofa	733680	SLC35D1	homo_sapiens	23169	SLC35D1
sus_scrofa	733681	ITGAL	homo_sapiens	3683	ITGAL
sus_scrofa	733683	NME2	homo_sapiens	4831	NME2
sus_scrofa	733684	CLDN2	homo_sapiens	9075	CLDN2
sus_scrofa	733685	ALDH2	homo_sapiens	217	ALDH2
sus_scrofa	733686	TUBB	homo_sapiens	203068	TUBB
sus_scrofa	733687	MAPRE1	homo_sapiens	22919	MAPRE1
sus_scrofa	733688	TXNIP	homo_sapiens	10628	TXNIP
sus_scrofa	733689	MED7	homo_sapiens	9443	MED7
sus_scrofa	733691	NRAP	homo_sapiens	4892	NRAP
sus_scrofa	733693	SLC22A7	homo_sapiens	10864	SLC22A7
sus_scrofa	733694	AKR1C3	homo_sapiens	8644	AKR1C3
sus_scrofa	733696	MPDU1	homo_sapiens	9526	MPDU1
sus_scrofa	733698	RABGGTB	homo_sapiens	5876	RABGGTB
sus_scrofa	733700	CDK5	homo_sapiens	1020	CDK5
sus_scrofa	733702	CD36	homo_sapiens	948	CD36
sus_scrofa	733704	KISS1R	homo_sapiens	84634	KISS1R
sus_scrofa	751859	SIRT1	homo_sapiens	23411	SIRT1
sus_scrofa	751862	DMBT1	homo_sapiens	1755	DMBT1
sus_scrofa	751869	NFKB1	homo_sapiens	4790	NFKB1
sus_scrofa	767625	GPX2	homo_sapiens	2877	GPX2
sus_scrofa	767626	SUV39H1	homo_sapiens	6839	SUV39H1
sus_scrofa	768099	TFIP11	homo_sapiens	24144	TFIP11
sus_scrofa	768100	PTBP3	homo_sapiens	9991	PTBP3
sus_scrofa	768101	SRSF4	homo_sapiens	6429	SRSF4
sus_scrofa	768102	SRSF6	homo_sapiens	6431	SRSF6
sus_scrofa	768103	HNRNPA1	homo_sapiens	3178	HNRNPA1
sus_scrofa	768104	UBE2J1	homo_sapiens	51465	UBE2J1
sus_scrofa	768107	RGN	homo_sapiens	9104	RGN
sus_scrofa	768108	TRA2B	homo_sapiens	6434	TRA2B
sus_scrofa	768109	SNRPA	homo_sapiens	6626	SNRPA
sus_scrofa	768110	TRA2A	homo_sapiens	29896	TRA2A
sus_scrofa	768111	SCGN	homo_sapiens	10590	SCGN
sus_scrofa	768112	YIPF5	homo_sapiens	81555	YIPF5
sus_scrofa	768114	TSPAN9	homo_sapiens	10867	TSPAN9
sus_scrofa	768115	UCHL3	homo_sapiens	7347	UCHL3
sus_scrofa	768116	SNRPB2	homo_sapiens	6629	SNRPB2
sus_scrofa	768117	SRSF2	homo_sapiens	6427	SRSF2
sus_scrofa	780401	TFF1	homo_sapiens	7031	TFF1
sus_scrofa	780402	SERPINF1	homo_sapiens	5176	SERPINF1
sus_scrofa	780403	LRRK2	homo_sapiens	120892	LRRK2
sus_scrofa	780404	PARK7	homo_sapiens	11315	PARK7
sus_scrofa	780405	NAXE	homo_sapiens	128240	NAXE
sus_scrofa	780408	CCL17	homo_sapiens	6361	CCL17
sus_scrofa	780410	PSEN2	homo_sapiens	5664	PSEN2
sus_scrofa	780411	PSEN1	homo_sapiens	5663	PSEN1
sus_scrofa	780412	MGAT1	homo_sapiens	4245	MGAT1
sus_scrofa	780413	POMGNT1	homo_sapiens	55624	POMGNT1
sus_scrofa	780415	IRF9	homo_sapiens	10379	IRF9
sus_scrofa	780416	UBE2K	homo_sapiens	3093	UBE2K
sus_scrofa	780417	UBE2E2	homo_sapiens	7325	UBE2E2
sus_scrofa	780418	UBE2D3	homo_sapiens	7323	UBE2D3
sus_scrofa	780419	UBE2D1	homo_sapiens	7321	UBE2D1
sus_scrofa	780420	SH2D1A	homo_sapiens	4068	SH2D1A
sus_scrofa	780421	CMKLR1	homo_sapiens	1240	CMKLR1
sus_scrofa	780425	ARF6	homo_sapiens	382	ARF6
sus_scrofa	780426	CCND3	homo_sapiens	896	CCND3
sus_scrofa	780427	CD81	homo_sapiens	975	CD81
sus_scrofa	780428	CDC42	homo_sapiens	998	CDC42
sus_scrofa	780429	CRYBB1	homo_sapiens	1414	CRYBB1
sus_scrofa	780430	DIRAS2	homo_sapiens	54769	DIRAS2
sus_scrofa	780431	NDRG2	homo_sapiens	57447	NDRG2
sus_scrofa	780432	RPL13A	homo_sapiens	23521	RPL13A
sus_scrofa	780433	SDHA	homo_sapiens	6389	SDHA
sus_scrofa	780435	LOC780435	homo_sapiens	2944	GSTM1
sus_scrofa	780436	LDB1	homo_sapiens	8861	LDB1
sus_scrofa	780438	SMPX	homo_sapiens	23676	SMPX
sus_scrofa	780440	YWHAZ	homo_sapiens	7534	YWHAZ
sus_scrofa	791125	FYN	homo_sapiens	2534	FYN
sus_scrofa	100037269	SLC27A1	homo_sapiens	376497	SLC27A1
sus_scrofa	100037270	DESI2	homo_sapiens	51029	DESI2
sus_scrofa	100037271	ENPP1	homo_sapiens	5167	ENPP1
sus_scrofa	100037272	EPAS1	homo_sapiens	2034	EPAS1
sus_scrofa	100037273	MEF2A	homo_sapiens	4205	MEF2A
sus_scrofa	100037274	TAF4B	homo_sapiens	6875	TAF4B
sus_scrofa	100037275	SPARCL1	homo_sapiens	8404	SPARCL1
sus_scrofa	100037276	ITGB6	homo_sapiens	3694	ITGB6
sus_scrofa	100037284	ITGB8	homo_sapiens	3696	ITGB8
sus_scrofa	100037285	NREP	homo_sapiens	9315	NREP
sus_scrofa	100037286	ARNTL	homo_sapiens	406	ARNTL
sus_scrofa	100037288	SLA-3	homo_sapiens	3105	HLA-A
sus_scrofa	100037289	IRF7	homo_sapiens	3665	IRF7
sus_scrofa	100037290	MAVS	homo_sapiens	57506	MAVS
sus_scrofa	100037292	ACKR4	homo_sapiens	51554	ACKR4
sus_scrofa	100037293	SLA-1	homo_sapiens	3105	HLA-A
sus_scrofa	100037294	IL6ST	homo_sapiens	3572	IL6ST
sus_scrofa	100037295	KDM5C	homo_sapiens	8242	KDM5C
sus_scrofa	100037296	TLR7	homo_sapiens	51284	TLR7
sus_scrofa	100037298	SLC7A2	homo_sapiens	6542	SLC7A2
sus_scrofa	100037299	P4HA1	homo_sapiens	5033	P4HA1
sus_scrofa	100037300	XIAP	homo_sapiens	331	XIAP
sus_scrofa	100037301	DNMT3A	homo_sapiens	1788	DNMT3A
sus_scrofa	100037302	SEPHS2	homo_sapiens	22928	SEPHS2
sus_scrofa	100037303	SGMS1	homo_sapiens	259230	SGMS1
sus_scrofa	100037304	CPE	homo_sapiens	1363	CPE
sus_scrofa	100037305	BIN1	homo_sapiens	274	BIN1
sus_scrofa	100037306	TNFRSF1B	homo_sapiens	7133	TNFRSF1B
sus_scrofa	100037307	DAB1	homo_sapiens	1600	DAB1
sus_scrofa	100037920	MT1D	homo_sapiens	4489	MT1A
sus_scrofa	100037921	SLA-DQB1	homo_sapiens	3119	HLA-DQB1
sus_scrofa	100037936	CAPN7	homo_sapiens	23473	CAPN7
sus_scrofa	100037937	TLR3	homo_sapiens	7098	TLR3
sus_scrofa	100037938	CD14	homo_sapiens	929	CD14
sus_scrofa	100037941	PDE4B	homo_sapiens	5142	PDE4B
sus_scrofa	100037944	CHI3L2	homo_sapiens	1117	CHI3L2
sus_scrofa	100037946	KCND3	homo_sapiens	3752	KCND3
sus_scrofa	100037948	KCNIP2	homo_sapiens	30819	KCNIP2
sus_scrofa	100037949	UIMC1	homo_sapiens	51720	UIMC1
sus_scrofa	100037951	C9	homo_sapiens	735	C9
sus_scrofa	100037952	C6	homo_sapiens	729	C6
sus_scrofa	100037953	C8A	homo_sapiens	731	C8A
sus_scrofa	100037954	C8B	homo_sapiens	732	C8B
sus_scrofa	100037957	CAPZA1	homo_sapiens	829	CAPZA1
sus_scrofa	100037958	CAPZA2	homo_sapiens	830	CAPZA2
sus_scrofa	100037960	MFSD6	homo_sapiens	54842	MFSD6
sus_scrofa	100037961	CTSB	homo_sapiens	1508	CTSB
sus_scrofa	100037962	TRPC5	homo_sapiens	7224	TRPC5
sus_scrofa	100037963	SELENON	homo_sapiens	57190	SELENON
sus_scrofa	100037964	SELENOP	homo_sapiens	6414	SELENOP
sus_scrofa	100037965	MSRB1	homo_sapiens	51734	MSRB1
sus_scrofa	100037966	SOCS2	homo_sapiens	8835	SOCS2
sus_scrofa	100037967	PDE4D	homo_sapiens	5144	PDE4D
sus_scrofa	100037969	PDE7B	homo_sapiens	27115	PDE7B
sus_scrofa	100037970	PDE4C	homo_sapiens	5143	PDE4C
sus_scrofa	100037972	SLC7A7	homo_sapiens	9056	SLC7A7
sus_scrofa	100037973	SLC7A9	homo_sapiens	11136	SLC7A9
sus_scrofa	100037974	CRTAC1	homo_sapiens	55118	CRTAC1
sus_scrofa	100037976	TNFSF11	homo_sapiens	8600	TNFSF11
sus_scrofa	100037978	C2H19orf70	homo_sapiens	125988	C19orf70
sus_scrofa	100037979	ATP5MF	homo_sapiens	9551	ATP5MF
sus_scrofa	100037981	PET100	homo_sapiens	100131801	PET100
sus_scrofa	100037982	TOMM7	homo_sapiens	54543	TOMM7
sus_scrofa	100037983	NDUFA4	homo_sapiens	4697	NDUFA4
sus_scrofa	100037984	HIGD2A	homo_sapiens	192286	HIGD2A
sus_scrofa	100037985	NDUFC1	homo_sapiens	4717	NDUFC1
sus_scrofa	100037986	MCEE	homo_sapiens	84693	MCEE
sus_scrofa	100037987	SLIRP	homo_sapiens	81892	SLIRP
sus_scrofa	100037988	ATP5MC2	homo_sapiens	517	ATP5MC2
sus_scrofa	100037989	COX6C	homo_sapiens	1345	COX6C
sus_scrofa	100037990	COX7C	homo_sapiens	1350	COX7C
sus_scrofa	100037991	NDUFV2	homo_sapiens	4729	NDUFV2
sus_scrofa	100037992	PSMB7	homo_sapiens	5695	PSMB7
sus_scrofa	100037993	RPL10A	homo_sapiens	4736	RPL10A
sus_scrofa	100037994	RPL14	homo_sapiens	9045	RPL14
sus_scrofa	100037995	RPL27	homo_sapiens	6155	RPL27
sus_scrofa	100037996	RPS21	homo_sapiens	6227	RPS21
sus_scrofa	100037997	RPS26	homo_sapiens	6231	RPS26
sus_scrofa	100037998	TMSB10	homo_sapiens	9168	TMSB10
sus_scrofa	100037999	TPM1	homo_sapiens	7168	TPM1
sus_scrofa	100038000	COX7A2	homo_sapiens	1347	COX7A2
sus_scrofa	100038002	ATP5IF1	homo_sapiens	93974	ATP5IF1
sus_scrofa	100038003	KLF7	homo_sapiens	8609	KLF7
sus_scrofa	100038004	EGR2	homo_sapiens	1959	EGR2
sus_scrofa	100038005	KLF5	homo_sapiens	688	KLF5
sus_scrofa	100038006	RCHY1	homo_sapiens	25898	RCHY1
sus_scrofa	100038009	SELENOF	homo_sapiens	9403	SELENOF
sus_scrofa	100038011	CD72	homo_sapiens	971	CD72
sus_scrofa	100038012	NECTIN2	homo_sapiens	5819	NECTIN2
sus_scrofa	100038014	RPIA	homo_sapiens	22934	RPIA
sus_scrofa	100038015	LPAR2	homo_sapiens	9170	LPAR2
sus_scrofa	100038019	TGFBR2	homo_sapiens	7048	TGFBR2
sus_scrofa	100038020	CSTB	homo_sapiens	1476	CSTB
sus_scrofa	100038022	COX6B	homo_sapiens	1340	COX6B1
sus_scrofa	100038023	RPS6	homo_sapiens	6194	RPS6
sus_scrofa	100038026	TNFSF13B	homo_sapiens	10673	TNFSF13B
sus_scrofa	100038028	NR6A1	homo_sapiens	2649	NR6A1
sus_scrofa	100038029	RPL4	homo_sapiens	6124	RPL4
sus_scrofa	100038030	EIF4E	homo_sapiens	1977	EIF4E
sus_scrofa	100038033	LGALS3	homo_sapiens	3958	LGALS3
sus_scrofa	100038330	SNRPE	homo_sapiens	6635	SNRPE
sus_scrofa	100048931	HSPH1	homo_sapiens	10808	HSPH1
sus_scrofa	100048932	BTG2	homo_sapiens	7832	BTG2
sus_scrofa	100048933	ZFAND5	homo_sapiens	7763	ZFAND5
sus_scrofa	100048934	WEE2	homo_sapiens	494551	WEE2
sus_scrofa	100048942	ADSS	homo_sapiens	159	ADSS
sus_scrofa	100048944	CPEB1	homo_sapiens	64506	CPEB1
sus_scrofa	100048945	MAEL	homo_sapiens	84944	MAEL
sus_scrofa	100048946	RNASEL	homo_sapiens	6041	RNASEL
sus_scrofa	100048948	ADAM3A	homo_sapiens	1587	ADAM3A
sus_scrofa	100048951	SLC15A2	homo_sapiens	6565	SLC15A2
sus_scrofa	100048952	PON1	homo_sapiens	5444	PON1
sus_scrofa	100048953	CDH1	homo_sapiens	999	CDH1
sus_scrofa	100048954	SDHD	homo_sapiens	6392	SDHD
sus_scrofa	100048955	C5AR1	homo_sapiens	728	C5AR1
sus_scrofa	100048956	FBN2	homo_sapiens	2201	FBN2
sus_scrofa	100048957	BTG3	homo_sapiens	10950	BTG3
sus_scrofa	100048958	GNA14	homo_sapiens	9630	GNA14
sus_scrofa	100048959	GJC1	homo_sapiens	10052	GJC1
sus_scrofa	100048962	KCNA1	homo_sapiens	3736	KCNA1
sus_scrofa	100048964	YWHAQ	homo_sapiens	10971	YWHAQ
sus_scrofa	100048965	PGRMC2	homo_sapiens	10424	PGRMC2
sus_scrofa	100048996	CYB561	homo_sapiens	1534	CYB561
sus_scrofa	100049650	MYO1D	homo_sapiens	4642	MYO1D
sus_scrofa	100049656	CNN3	homo_sapiens	1266	CNN3
sus_scrofa	100049657	GNAS	homo_sapiens	2778	GNAS
sus_scrofa	100049658	RBM39	homo_sapiens	9584	RBM39
sus_scrofa	100049662	BRCA1	homo_sapiens	672	BRCA1
sus_scrofa	100049663	EDN3	homo_sapiens	1908	EDN3
sus_scrofa	100049667	SOX18	homo_sapiens	54345	SOX18
sus_scrofa	100049668	TFAP2A	homo_sapiens	7020	TFAP2A
sus_scrofa	100049669	GPNMB	homo_sapiens	10457	GPNMB
sus_scrofa	100049670	AP3B1	homo_sapiens	8546	AP3B1
sus_scrofa	100049671	BLOC1S3	homo_sapiens	388552	BLOC1S3
sus_scrofa	100049672	HPS1	homo_sapiens	3257	HPS1
sus_scrofa	100049673	HPS3	homo_sapiens	84343	HPS3
sus_scrofa	100049674	HPS4	homo_sapiens	89781	HPS4
sus_scrofa	100049675	HPS6	homo_sapiens	79803	HPS6
sus_scrofa	100049676	LYST	homo_sapiens	1130	LYST
sus_scrofa	100049677	BLOC1S5	homo_sapiens	63915	BLOC1S5
sus_scrofa	100049678	BLOC1S6	homo_sapiens	26258	BLOC1S6
sus_scrofa	100049679	RABGGTA	homo_sapiens	5875	RABGGTA
sus_scrofa	100049680	MLPH	homo_sapiens	79083	MLPH
sus_scrofa	100049681	OSTM1	homo_sapiens	28962	OSTM1
sus_scrofa	100049682	MGRN1	homo_sapiens	23295	MGRN1
sus_scrofa	100049684	ATP7B	homo_sapiens	540	ATP7B
sus_scrofa	100049685	ERCC2	homo_sapiens	2068	ERCC2
sus_scrofa	100049687	LOC100049687	homo_sapiens	1587	ADAM3A
sus_scrofa	100049688	TNFRSF11B	homo_sapiens	4982	TNFRSF11B
sus_scrofa	100049689	CRYZL1	homo_sapiens	9946	CRYZL1
sus_scrofa	100049690	PNPLA3	homo_sapiens	80339	PNPLA3
sus_scrofa	100049692	SRGN	homo_sapiens	5552	SRGN
sus_scrofa	100049693	SPTAN1	homo_sapiens	6709	SPTAN1
sus_scrofa	100049694	BIRC6	homo_sapiens	57448	BIRC6
sus_scrofa	100049695	RPLP0	homo_sapiens	6175	RPLP0
sus_scrofa	100049696	TNNI3	homo_sapiens	7137	TNNI3
sus_scrofa	100049697	DTNBP1	homo_sapiens	84062	DTNBP1
sus_scrofa	100049698	SNCAIP	homo_sapiens	9627	SNCAIP
sus_scrofa	100049699	SFXN1	homo_sapiens	94081	SFXN1
sus_scrofa	100049700	AP3D1	homo_sapiens	8943	AP3D1
sus_scrofa	100049701	HPS5	homo_sapiens	11234	HPS5
sus_scrofa	100049702	VPS33A	homo_sapiens	65082	VPS33A
sus_scrofa	100049703	BCL2	homo_sapiens	596	BCL2
sus_scrofa	100049704	PNPLA2	homo_sapiens	57104	PNPLA2
sus_scrofa	100101470	ATRN	homo_sapiens	8455	ATRN
sus_scrofa	100101471	IKBKB	homo_sapiens	3551	IKBKB
sus_scrofa	100101472	AMPD1	homo_sapiens	270	AMPD1
sus_scrofa	100101473	BTG1	homo_sapiens	694	BTG1
sus_scrofa	100101474	ASB6	homo_sapiens	140459	ASB6
sus_scrofa	100101475	MMP12	homo_sapiens	4321	MMP12
sus_scrofa	100101476	ADM5	homo_sapiens	199800	ADM5
sus_scrofa	100101477	EMP1	homo_sapiens	2012	EMP1
sus_scrofa	100101550	MYOT	homo_sapiens	9499	MYOT
sus_scrofa	100101551	COL6A3	homo_sapiens	1293	COL6A3
sus_scrofa	100101921	SLC9A2	homo_sapiens	6549	SLC9A2
sus_scrofa	100101922	ATM	homo_sapiens	472	ATM
sus_scrofa	100101923	IGFBP6	homo_sapiens	3489	IGFBP6
sus_scrofa	100101924	EIF4E2	homo_sapiens	9470	EIF4E2
sus_scrofa	100101925	PPP2R5A	homo_sapiens	5525	PPP2R5A
sus_scrofa	100101926	EIF4A3	homo_sapiens	9775	EIF4A3
sus_scrofa	100101927	IFIH1	homo_sapiens	64135	IFIH1
sus_scrofa	100101928	EIF4A2	homo_sapiens	1974	EIF4A2
sus_scrofa	100101929	EIF4A1	homo_sapiens	1973	EIF4A1
sus_scrofa	100113360	LPAR3	homo_sapiens	23566	LPAR3
sus_scrofa	100113409	SQLE	homo_sapiens	6713	SQLE
sus_scrofa	100113410	CYP39A1	homo_sapiens	51302	CYP39A1
sus_scrofa	100113422	ACOX1	homo_sapiens	51	ACOX1
sus_scrofa	100113423	ALG2	homo_sapiens	85365	ALG2
sus_scrofa	100113425	BMP4	homo_sapiens	652	BMP4
sus_scrofa	100113426	BPIFB1	homo_sapiens	92747	BPIFB1
sus_scrofa	100113427	BPIFB3	homo_sapiens	359710	BPIFB3
sus_scrofa	100113429	BPIFB4	homo_sapiens	149954	BPIFB4
sus_scrofa	100113467	CDK5R1	homo_sapiens	8851	CDK5R1
sus_scrofa	100113469	CYP4V2	homo_sapiens	285440	CYP4V2
sus_scrofa	100124374	CYP26A1	homo_sapiens	1592	CYP26A1
sus_scrofa	100124375	CYP2R1	homo_sapiens	120227	CYP2R1
sus_scrofa	100124376	SKIV2L	homo_sapiens	6499	SKIV2L
sus_scrofa	100124377	SLC44A4	homo_sapiens	80736	SLC44A4
sus_scrofa	100124378	MOCS3	homo_sapiens	27304	MOCS3
sus_scrofa	100124379	DPM1	homo_sapiens	8813	DPM1
sus_scrofa	100124380	ZBTB12	homo_sapiens	221527	ZBTB12
sus_scrofa	100124381	NEU1	homo_sapiens	4758	NEU1
sus_scrofa	100124382	EHMT2	homo_sapiens	10919	EHMT2
sus_scrofa	100124383	CFB	homo_sapiens	629	CFB
sus_scrofa	100124384	NELFE	homo_sapiens	7936	NELFE
sus_scrofa	100124385	DXO	homo_sapiens	1797	DXO
sus_scrofa	100124386	NIFK	homo_sapiens	84365	NIFK
sus_scrofa	100124407	CALCB	homo_sapiens	797	CALCB
sus_scrofa	100124408	CYP20A1	homo_sapiens	57404	CYP20A1
sus_scrofa	100124526	CD1D	homo_sapiens	912	CD1D
sus_scrofa	100124654	CXCR2	homo_sapiens	3579	CXCR2
sus_scrofa	100125343	SNCG	homo_sapiens	6623	SNCG
sus_scrofa	100125345	STC1	homo_sapiens	6781	STC1
sus_scrofa	100125346	BCL10	homo_sapiens	8915	BCL10
sus_scrofa	100125349	SIRT4	homo_sapiens	23409	SIRT4
sus_scrofa	100125375	CAV2	homo_sapiens	858	CAV2
sus_scrofa	100125376	TES	homo_sapiens	26136	TES
sus_scrofa	100125380	ST7	homo_sapiens	7982	ST7
sus_scrofa	100125538	MYH1	homo_sapiens	4619	MYH1
sus_scrofa	100125540	SYK	homo_sapiens	6850	SYK
sus_scrofa	100125545	LOC100125545	homo_sapiens	6908	TBP
sus_scrofa	100125551	SLC2A8	homo_sapiens	29988	SLC2A8
sus_scrofa	100125552	SLC2A11	homo_sapiens	66035	SLC2A11
sus_scrofa	100125555	LY96	homo_sapiens	23643	LY96
sus_scrofa	100125826	LNPEP	homo_sapiens	4012	LNPEP
sus_scrofa	100125828	TBK1	homo_sapiens	29110	TBK1
sus_scrofa	100125829	MUC13	homo_sapiens	56667	MUC13
sus_scrofa	100125830	KCNAB1	homo_sapiens	7881	KCNAB1
sus_scrofa	100125838	NOD2	homo_sapiens	64127	NOD2
sus_scrofa	100125839	RAE1	homo_sapiens	8480	RAE1
sus_scrofa	100125953	TOR1A	homo_sapiens	1861	TOR1A
sus_scrofa	100125954	COPS6	homo_sapiens	10980	COPS6
sus_scrofa	100125955	COPS5	homo_sapiens	10987	COPS5
sus_scrofa	100125956	COPS2	homo_sapiens	9318	COPS2
sus_scrofa	100125957	ACLY	homo_sapiens	47	ACLY
sus_scrofa	100125959	MDM2	homo_sapiens	4193	MDM2
sus_scrofa	100125960	COPS4	homo_sapiens	51138	COPS4
sus_scrofa	100125961	SEC62	homo_sapiens	7095	SEC62
sus_scrofa	100125962	LAG3	homo_sapiens	3902	LAG3
sus_scrofa	100125964	SIRT2	homo_sapiens	22933	SIRT2
sus_scrofa	100125965	SIRT7	homo_sapiens	51547	SIRT7
sus_scrofa	100125966	SIRT5	homo_sapiens	23408	SIRT5
sus_scrofa	100125967	LDLRAP1	homo_sapiens	26119	LDLRAP1
sus_scrofa	100125968	UBB	homo_sapiens	7314	UBB
sus_scrofa	100125971	SIRT3	homo_sapiens	23410	SIRT3
sus_scrofa	100125972	SERPINC1	homo_sapiens	462	SERPINC1
sus_scrofa	100125973	RBM38	homo_sapiens	55544	RBM38
sus_scrofa	100125974	SPO11	homo_sapiens	23626	SPO11
sus_scrofa	100125975	KLHDC3	homo_sapiens	116138	KLHDC3
sus_scrofa	100126163	CDH13	homo_sapiens	1012	CDH13
sus_scrofa	100126164	ANGPTL2	homo_sapiens	23452	ANGPTL2
sus_scrofa	100126165	ANGPTL1	homo_sapiens	9068	ANGPTL1
sus_scrofa	100126233	ANGPTL6	homo_sapiens	83854	ANGPTL6
sus_scrofa	100126235	AQP3	homo_sapiens	360	AQP3
sus_scrofa	100126236	STC2	homo_sapiens	8614	STC2
sus_scrofa	100126238	BCAS1	homo_sapiens	8537	BCAS1
sus_scrofa	100126239	PHACTR3	homo_sapiens	116154	PHACTR3
sus_scrofa	100126274	SIRT6	homo_sapiens	51548	SIRT6
sus_scrofa	100126276	WNT10B	homo_sapiens	7480	WNT10B
sus_scrofa	100126279	CERS6	homo_sapiens	253782	CERS6
sus_scrofa	100126280	CD302	homo_sapiens	9936	CD302
sus_scrofa	100126281	CYP3A46	homo_sapiens	1551	CYP3A7
sus_scrofa	100126282	CYP27A1	homo_sapiens	1593	CYP27A1
sus_scrofa	100126283	AQP7	homo_sapiens	364	AQP7
sus_scrofa	100126284	PTGIS	homo_sapiens	5740	PTGIS
sus_scrofa	100126286	KRT18	homo_sapiens	3875	KRT18
sus_scrofa	100126288	PEX6	homo_sapiens	5190	PEX6
sus_scrofa	100126289	PTCRA	homo_sapiens	171558	PTCRA
sus_scrofa	100126290	CNPY3	homo_sapiens	10695	CNPY3
sus_scrofa	100126291	MEA1	homo_sapiens	4201	MEA1
sus_scrofa	100126292	CSTF1	homo_sapiens	1477	CSTF1
sus_scrofa	100126293	CASS4	homo_sapiens	57091	CASS4
sus_scrofa	100126294	RTF2	homo_sapiens	51507	RTF2
sus_scrofa	100126835	APLP2	homo_sapiens	334	APLP2
sus_scrofa	100126844	GATM	homo_sapiens	2628	GATM
sus_scrofa	100126845	TRPV4	homo_sapiens	59341	TRPV4
sus_scrofa	100126851	SERPINB9	homo_sapiens	5272	SERPINB9
sus_scrofa	100126852	GSK3B	homo_sapiens	2932	GSK3B
sus_scrofa	100126859	LMNA	homo_sapiens	4000	LMNA
sus_scrofa	100126864	IFNGR2	homo_sapiens	3460	IFNGR2
sus_scrofa	100127131	LOC100127131	homo_sapiens	84790	TUBA1C
sus_scrofa	100127132	CDX2	homo_sapiens	1045	CDX2
sus_scrofa	100127133	FGFR4	homo_sapiens	2264	FGFR4
sus_scrofa	100127134	IL1RL1	homo_sapiens	9173	IL1RL1
sus_scrofa	100127136	RDH10	homo_sapiens	157506	RDH10
sus_scrofa	100127138	F11R	homo_sapiens	50848	F11R
sus_scrofa	100127139	SUMO1	homo_sapiens	7341	SUMO1
sus_scrofa	100127143	PDE7A	homo_sapiens	5150	PDE7A
sus_scrofa	100127144	PDE9A	homo_sapiens	5152	PDE9A
sus_scrofa	100127148	CBLN1	homo_sapiens	869	CBLN1
sus_scrofa	100127149	CBLN3	homo_sapiens	643866	CBLN3
sus_scrofa	100127150	TKT	homo_sapiens	7086	TKT
sus_scrofa	100127151	AQP11	homo_sapiens	282679	AQP11
sus_scrofa	100127153	AQP9	homo_sapiens	366	AQP9
sus_scrofa	100127154	LMO3	homo_sapiens	55885	LMO3
sus_scrofa	100127155	LMO4	homo_sapiens	8543	LMO4
sus_scrofa	100127157	KDM1A	homo_sapiens	23028	KDM1A
sus_scrofa	100127158	RPS6KB1	homo_sapiens	6198	RPS6KB1
sus_scrofa	100127159	SLC16A1	homo_sapiens	6566	SLC16A1
sus_scrofa	100127160	CIDEB	homo_sapiens	27141	CIDEB
sus_scrofa	100127161	CIDEC	homo_sapiens	63924	CIDEC
sus_scrofa	100127162	TNFSF13	homo_sapiens	8741	TNFSF13
sus_scrofa	100127163	TNFSF12	homo_sapiens	8742	TNFSF12
sus_scrofa	100127164	PTGER2	homo_sapiens	5732	PTGER2
sus_scrofa	100127165	FTO	homo_sapiens	79068	FTO
sus_scrofa	100127166	IRAK4	homo_sapiens	51135	IRAK4
sus_scrofa	100127167	CERS4	homo_sapiens	79603	CERS4
sus_scrofa	100127170	HNRNPAB	homo_sapiens	3182	HNRNPAB
sus_scrofa	100127171	CIDEA	homo_sapiens	1149	CIDEA
sus_scrofa	100127351	CRAT	homo_sapiens	1384	CRAT
sus_scrofa	100127352	FOXP2	homo_sapiens	93986	FOXP2
sus_scrofa	100127354	CLN3	homo_sapiens	1201	CLN3
sus_scrofa	100127355	IKBKG	homo_sapiens	8517	IKBKG
sus_scrofa	100127356	LMO1	homo_sapiens	4004	LMO1
sus_scrofa	100127359	MTOR	homo_sapiens	2475	MTOR
sus_scrofa	100127440	TAS1R3	homo_sapiens	83756	TAS1R3
sus_scrofa	100127461	POU5F1	homo_sapiens	5460	POU5F1
sus_scrofa	100127466	SMNDC1	homo_sapiens	10285	SMNDC1
sus_scrofa	100127478	AKT2	homo_sapiens	208	AKT2
sus_scrofa	100127479	CALB2	homo_sapiens	794	CALB2
sus_scrofa	100127483	BMPR2	homo_sapiens	659	BMPR2
sus_scrofa	100127484	MOS	homo_sapiens	4342	MOS
sus_scrofa	100127486	CLDN7	homo_sapiens	1366	CLDN7
sus_scrofa	100127488	S100A8	homo_sapiens	6279	S100A8
sus_scrofa	100127489	S100A9	homo_sapiens	6280	S100A9
sus_scrofa	100134857	NCF1	homo_sapiens	653361	NCF1
sus_scrofa	100134950	PNISR	homo_sapiens	25957	PNISR
sus_scrofa	100134954	MUC20	homo_sapiens	200958	MUC20
sus_scrofa	100134955	FAM213B	homo_sapiens	127281	FAM213B
sus_scrofa	100134956	UNC45B	homo_sapiens	146862	UNC45B
sus_scrofa	100134957	ECI2	homo_sapiens	10455	ECI2
sus_scrofa	100134958	CAPZB	homo_sapiens	832	CAPZB
sus_scrofa	100134961	CHORDC1	homo_sapiens	26973	CHORDC1
sus_scrofa	100134962	PHYH	homo_sapiens	5264	PHYH
sus_scrofa	100134963	ATP5F1E	homo_sapiens	514	ATP5F1E
sus_scrofa	100134967	PPP2R5D	homo_sapiens	5528	PPP2R5D
sus_scrofa	100134968	SYCP2	homo_sapiens	10388	SYCP2
sus_scrofa	100134969	NFATC2	homo_sapiens	4773	NFATC2
sus_scrofa	100134970	BICRAL	homo_sapiens	23506	BICRAL
sus_scrofa	100134977	ITGB5	homo_sapiens	3693	ITGB5
sus_scrofa	100134978	XIRP1	homo_sapiens	165904	XIRP1
sus_scrofa	100134983	TUBB1	homo_sapiens	81027	TUBB1
sus_scrofa	100134984	PRELID3B	homo_sapiens	51012	PRELID3B
sus_scrofa	100134985	NELFCD	homo_sapiens	51497	NELFCD
sus_scrofa	100134987	GCNT7	homo_sapiens	140687	GCNT7
sus_scrofa	100134988	FAM209B	homo_sapiens	388799	FAM209B
sus_scrofa	100134989	FAM210B	homo_sapiens	116151	FAM210B
sus_scrofa	100135031	SLA-2	homo_sapiens	3105	HLA-A
sus_scrofa	100135036	SLA-8	homo_sapiens	3105	HLA-A
sus_scrofa	100135037	SLA-6	homo_sapiens	3105	HLA-A
sus_scrofa	100135049	SLA-DOB	homo_sapiens	3112	HLA-DOB
sus_scrofa	100135050	SLA-DMB	homo_sapiens	3108	HLA-DMA
sus_scrofa	100135051	TUBA1A	homo_sapiens	7846	TUBA1A
sus_scrofa	100135658	NCOA2	homo_sapiens	10499	NCOA2
sus_scrofa	100135659	NCOA3	homo_sapiens	8202	NCOA3
sus_scrofa	100135660	NOD1	homo_sapiens	10392	NOD1
sus_scrofa	100135662	CHUK	homo_sapiens	1147	CHUK
sus_scrofa	100135663	MAP3K7	homo_sapiens	6885	MAP3K7
sus_scrofa	100135664	SPAG1	homo_sapiens	6674	SPAG1
sus_scrofa	100135665	RELA	homo_sapiens	5970	RELA
sus_scrofa	100135668	CCNB2	homo_sapiens	9133	CCNB2
sus_scrofa	100135669	NLRC3	homo_sapiens	197358	NLRC3
sus_scrofa	100135670	AIMP1	homo_sapiens	9255	AIMP1
sus_scrofa	100135671	RPL5	homo_sapiens	6125	RPL5
sus_scrofa	100135672	EFNB3	homo_sapiens	1949	EFNB3
sus_scrofa	100135673	EFNB2	homo_sapiens	1948	EFNB2
sus_scrofa	100135675	SPCS1	homo_sapiens	28972	SPCS1
sus_scrofa	100135676	FFAR1	homo_sapiens	2864	FFAR1
sus_scrofa	100135677	DEGS1	homo_sapiens	8560	DEGS1
sus_scrofa	100135678	PDE6C	homo_sapiens	5146	PDE6C
sus_scrofa	100135681	CXCL9	homo_sapiens	4283	CXCL9
sus_scrofa	100136900	KEAP1	homo_sapiens	9817	KEAP1
sus_scrofa	100136901	ATP9A	homo_sapiens	10079	ATP9A
sus_scrofa	100136902	SALL4	homo_sapiens	57167	SALL4
sus_scrofa	100136903	TSHZ2	homo_sapiens	128553	TSHZ2
sus_scrofa	100137083	PRRC2A	homo_sapiens	7916	PRRC2A
sus_scrofa	100137084	LIMA1	homo_sapiens	51474	LIMA1
sus_scrofa	100137085	IL5RA	homo_sapiens	3568	IL5RA
sus_scrofa	100141304	BLM	homo_sapiens	641	BLM
sus_scrofa	100141305	RAD54L	homo_sapiens	8438	RAD54L
sus_scrofa	100141306	PYGL	homo_sapiens	5836	PYGL
sus_scrofa	100141307	BRD2	homo_sapiens	6046	BRD2
sus_scrofa	100141308	RAD52	homo_sapiens	5893	RAD52
sus_scrofa	100141309	RAD51	homo_sapiens	5888	RAD51
sus_scrofa	100141310	PBK	homo_sapiens	55872	PBK
sus_scrofa	100141311	H2AFZ	homo_sapiens	3015	H2AFZ
sus_scrofa	100141312	BSG	homo_sapiens	682	BSG
sus_scrofa	100141313	NMB	homo_sapiens	4828	NMB
sus_scrofa	100141314	RARRES2	homo_sapiens	5919	RARRES2
sus_scrofa	100141398	CUL7	homo_sapiens	9820	CUL7
sus_scrofa	100141400	ATG4D	homo_sapiens	84971	ATG4D
sus_scrofa	100141401	S1PR5	homo_sapiens	53637	S1PR5
sus_scrofa	100141402	CDC37	homo_sapiens	11140	CDC37
sus_scrofa	100141403	ICAM3	homo_sapiens	3385	ICAM3
sus_scrofa	100141405	CTSZ	homo_sapiens	1522	CTSZ
sus_scrofa	100141406	RPL7L1	homo_sapiens	285855	RPL7L1
sus_scrofa	100141407	RRP36	homo_sapiens	88745	RRP36
sus_scrofa	100141408	CBLN4	homo_sapiens	140689	CBLN4
sus_scrofa	100141410	ZNF217	homo_sapiens	7764	ZNF217
sus_scrofa	100141411	ADNP	homo_sapiens	23394	ADNP
sus_scrofa	100141414	OLF42-3	homo_sapiens	7932	OR2H2
sus_scrofa	100141415	ZFP57	homo_sapiens	346171	ZFP57
sus_scrofa	100141417	GABBR1	homo_sapiens	2550	GABBR1
sus_scrofa	100141418	RNF39	homo_sapiens	80352	RNF39
sus_scrofa	100141419	NCR1	homo_sapiens	9437	NCR1
sus_scrofa	100141421	MOG	homo_sapiens	4340	MOG
sus_scrofa	100141422	BCAS4	homo_sapiens	55653	BCAS4
sus_scrofa	100141423	PPP1R11	homo_sapiens	6992	PPP1R11
sus_scrofa	100141471	CLK1	homo_sapiens	1195	CLK1
sus_scrofa	100142626	NME1	homo_sapiens	4830	NME1
sus_scrofa	100142661	ASPA	homo_sapiens	443	ASPA
sus_scrofa	100142662	LIN28A	homo_sapiens	79727	LIN28A
sus_scrofa	100142663	PON2	homo_sapiens	5445	PON2
sus_scrofa	100142664	HEXA	homo_sapiens	3073	HEXA
sus_scrofa	100142665	NCF2	homo_sapiens	4688	NCF2
sus_scrofa	100142666	BCKDHA	homo_sapiens	593	BCKDHA
sus_scrofa	100142667	NAGA	homo_sapiens	4668	NAGA
sus_scrofa	100142668	LIPA	homo_sapiens	3988	LIPA
sus_scrofa	100142669	BCKDHB	homo_sapiens	594	BCKDHB
sus_scrofa	100142670	PLIN5	homo_sapiens	440503	PLIN5
sus_scrofa	100142677	SLC22A3	homo_sapiens	6581	SLC22A3
sus_scrofa	100142688	CREB3L4	homo_sapiens	148327	CREB3L4
sus_scrofa	100142689	CREB3	homo_sapiens	10488	CREB3
sus_scrofa	100144302	ATF4	homo_sapiens	468	ATF4
sus_scrofa	100144303	ACE2	homo_sapiens	59272	ACE2
sus_scrofa	100144304	SERPING1	homo_sapiens	710	SERPING1
sus_scrofa	100144306	MYH4	homo_sapiens	4622	MYH4
sus_scrofa	100144410	TPPP	homo_sapiens	11076	TPPP
sus_scrofa	100144417	RBM4	homo_sapiens	5936	RBM4
sus_scrofa	100144418	RBM4B	homo_sapiens	83759	RBM4B
sus_scrofa	100144419	GNAI1	homo_sapiens	2770	GNAI1
sus_scrofa	100144421	GNAI3	homo_sapiens	2773	GNAI3
sus_scrofa	100144422	ATXN3	homo_sapiens	4287	ATXN3
sus_scrofa	100144439	AZIN2	homo_sapiens	113451	AZIN2
sus_scrofa	100144440	TOB1	homo_sapiens	10140	TOB1
sus_scrofa	100144442	F2	homo_sapiens	2147	F2
sus_scrofa	100144446	HMGCR	homo_sapiens	3156	HMGCR
sus_scrofa	100144447	OAZ2	homo_sapiens	4947	OAZ2
sus_scrofa	100144448	OAZ3	homo_sapiens	51686	OAZ3
sus_scrofa	100144449	PMF1	homo_sapiens	11243	PMF1
sus_scrofa	100144450	PPP1R10	homo_sapiens	5514	PPP1R10
sus_scrofa	100144452	ABCF1	homo_sapiens	23	ABCF1
sus_scrofa	100144453	MDC1	homo_sapiens	9656	MDC1
sus_scrofa	100144454	NRM	homo_sapiens	11270	NRM
sus_scrofa	100144456	DHX16	homo_sapiens	8449	DHX16
sus_scrofa	100144457	VARS2	homo_sapiens	57176	VARS2
sus_scrofa	100144458	GTF2H4	homo_sapiens	2968	GTF2H4
sus_scrofa	100144459	TRIM10	homo_sapiens	10107	TRIM10
sus_scrofa	100144461	TRIM15	homo_sapiens	89870	TRIM15
sus_scrofa	100144462	DDR1	homo_sapiens	780	DDR1
sus_scrofa	100144463	C7H6orf15	homo_sapiens	29113	C6orf15
sus_scrofa	100144464	CFDP1	homo_sapiens	10428	CFDP1
sus_scrofa	100144465	MRPS18B	homo_sapiens	28973	MRPS18B
sus_scrofa	100144467	ASCL2	homo_sapiens	430	ASCL2
sus_scrofa	100144468	CYP3A22	homo_sapiens	1551	CYP3A7
sus_scrofa	100144471	ADRA1A	homo_sapiens	148	ADRA1A
sus_scrofa	100144472	UCHL5	homo_sapiens	51377	UCHL5
sus_scrofa	100144474	CDC25C	homo_sapiens	995	CDC25C
sus_scrofa	100144475	NDN	homo_sapiens	4692	NDN
sus_scrofa	100144476	TLR5	homo_sapiens	7100	TLR5
sus_scrofa	100144478	CHRM3	homo_sapiens	1131	CHRM3
sus_scrofa	100144480	ATAT1	homo_sapiens	79969	ATAT1
sus_scrofa	100144481	ITM2C	homo_sapiens	81618	ITM2C
sus_scrofa	100144482	CDSN	homo_sapiens	1041	CDSN
sus_scrofa	100144486	FOS	homo_sapiens	2353	FOS
sus_scrofa	100144487	DRD1	homo_sapiens	1812	DRD1
sus_scrofa	100144488	UPK1B	homo_sapiens	7348	UPK1B
sus_scrofa	100144489	GPR4	homo_sapiens	2828	GPR4
sus_scrofa	100144491	RAB34	homo_sapiens	83871	RAB34
sus_scrofa	100144492	CDK4	homo_sapiens	1019	CDK4
sus_scrofa	100144493	NTF3	homo_sapiens	4908	NTF3
sus_scrofa	100144495	RAB33A	homo_sapiens	9363	RAB33A
sus_scrofa	100144496	RAB32	homo_sapiens	10981	RAB32
sus_scrofa	100144497	RAB28	homo_sapiens	9364	RAB28
sus_scrofa	100144498	RAB3A	homo_sapiens	5864	RAB3A
sus_scrofa	100144499	RAB5A	homo_sapiens	5868	RAB5A
sus_scrofa	100144500	RHOF	homo_sapiens	54509	RHOF
sus_scrofa	100144501	EFNA1	homo_sapiens	1942	EFNA1
sus_scrofa	100144502	RAB1B	homo_sapiens	81876	RAB1B
sus_scrofa	100144503	RHOB	homo_sapiens	388	RHOB
sus_scrofa	100144504	RHOG	homo_sapiens	391	RHOG
sus_scrofa	100144505	HPCA	homo_sapiens	3208	HPCA
sus_scrofa	100144506	HPCAL1	homo_sapiens	3241	HPCAL1
sus_scrofa	100144507	RAP2B	homo_sapiens	5912	RAP2B
sus_scrofa	100144508	ID4	homo_sapiens	3400	ID4
sus_scrofa	100144510	SLCO2A1	homo_sapiens	6578	SLCO2A1
sus_scrofa	100144512	ZNF831	homo_sapiens	128611	ZNF831
sus_scrofa	100144516	ATF6B	homo_sapiens	1388	ATF6B
sus_scrofa	100144518	HSPA1L	homo_sapiens	3305	HSPA1L
sus_scrofa	100144519	GUSB	homo_sapiens	2990	GUSB
sus_scrofa	100144520	PRRT1	homo_sapiens	80863	PRRT1
sus_scrofa	100144521	EGFL8	homo_sapiens	80864	EGFL8
sus_scrofa	100144522	NOTCH4	homo_sapiens	4855	NOTCH4
sus_scrofa	100144523	PMEPA1	homo_sapiens	56937	PMEPA1
sus_scrofa	100144525	TFAP2C	homo_sapiens	7022	TFAP2C
sus_scrofa	100144526	STX16	homo_sapiens	8675	STX16
sus_scrofa	100144527	STK19	homo_sapiens	8859	STK19
sus_scrofa	100144528	RNF5	homo_sapiens	6048	RNF5
sus_scrofa	100144529	PHGDH	homo_sapiens	26227	PHGDH
sus_scrofa	100144530	NPEPL1	homo_sapiens	79716	NPEPL1
sus_scrofa	100144531	PCK1	homo_sapiens	5105	PCK1
sus_scrofa	100144532	PFDN4	homo_sapiens	5203	PFDN4
sus_scrofa	100144534	LSM2	homo_sapiens	57819	LSM2
sus_scrofa	100144535	RAB22A	homo_sapiens	57403	RAB22A
sus_scrofa	100144536	VAPB	homo_sapiens	9217	VAPB
sus_scrofa	100144537	PPT2	homo_sapiens	9374	PPT2
sus_scrofa	100144539	FCAR	homo_sapiens	2204	FCAR
sus_scrofa	100144540	DOK5	homo_sapiens	55816	DOK5
sus_scrofa	100144541	PBX2	homo_sapiens	5089	PBX2
sus_scrofa	100144585	HPCAL4	homo_sapiens	51440	HPCAL4
sus_scrofa	100144586	ABCB4	homo_sapiens	5244	ABCB4
sus_scrofa	100144587	INPP5F	homo_sapiens	22876	INPP5F
sus_scrofa	100144588	SLC3A1	homo_sapiens	6519	SLC3A1
sus_scrofa	100144589	SLC3A2	homo_sapiens	6520	SLC3A2
sus_scrofa	100144590	MEG3	homo_sapiens	55384	MEG3
sus_scrofa	100144591	CYBRD1	homo_sapiens	79901	CYBRD1
sus_scrofa	100144594	IL9	homo_sapiens	3578	IL9
sus_scrofa	100144619	ITLN2	homo_sapiens	142683	ITLN2
sus_scrofa	100144620	AQP10	homo_sapiens	89872	AQP10
sus_scrofa	100144621	AKIRIN1	homo_sapiens	79647	AKIRIN1
sus_scrofa	100144623	S100A7	homo_sapiens	6278	S100A7
sus_scrofa	100144625	IRF4	homo_sapiens	3662	IRF4
sus_scrofa	100144630	FKBP7	homo_sapiens	51661	FKBP7
sus_scrofa	100144768	CBY1	homo_sapiens	25776	CBY1
sus_scrofa	100144769	PRPF19	homo_sapiens	27339	PRPF19
sus_scrofa	100144875	AXL	homo_sapiens	558	AXL
sus_scrofa	100144883	BSCL2	homo_sapiens	26580	BSCL2
sus_scrofa	100144885	WDR62	homo_sapiens	284403	WDR62
sus_scrofa	100145886	RAI14	homo_sapiens	26064	RAI14
sus_scrofa	100145887	ARHGEF2	homo_sapiens	9181	ARHGEF2
sus_scrofa	100145888	SMAP2	homo_sapiens	64744	SMAP2
sus_scrofa	100145892	DLK2	homo_sapiens	65989	DLK2
sus_scrofa	100145893	AQP6	homo_sapiens	363	AQP6
sus_scrofa	100145894	JTB	homo_sapiens	10899	JTB
sus_scrofa	100145903	PRKAA1	homo_sapiens	5562	PRKAA1
sus_scrofa	100147706	FITM1	homo_sapiens	161247	FITM1
sus_scrofa	100147710	MEST	homo_sapiens	4232	MEST
sus_scrofa	100147712	HSD17B1	homo_sapiens	3292	HSD17B1
sus_scrofa	100147809	TFB1M	homo_sapiens	51106	TFB1M
sus_scrofa	100151740	FYCO1	homo_sapiens	79443	FYCO1
sus_scrofa	100151741	GNL1	homo_sapiens	2794	GNL1
sus_scrofa	100151742	TRIM39	homo_sapiens	56658	TRIM39
sus_scrofa	100151743	PPP1R18	homo_sapiens	170954	PPP1R18
sus_scrofa	100151744	RAG2	homo_sapiens	5897	RAG2
sus_scrofa	100151745	MGAT2	homo_sapiens	4247	MGAT2
sus_scrofa	100151746	FLOT1	homo_sapiens	10211	FLOT1
sus_scrofa	100151747	LRRC2	homo_sapiens	79442	LRRC2
sus_scrofa	100151752	PPP4R1L	homo_sapiens	55370	PPP4R1L
sus_scrofa	100151766	FRRS1	homo_sapiens	391059	FRRS1
sus_scrofa	100151780	KCNJ13	homo_sapiens	3769	KCNJ13
sus_scrofa	100151781	ZC4H2	homo_sapiens	55906	ZC4H2
sus_scrofa	100151782	WBP1L	homo_sapiens	54838	WBP1L
sus_scrofa	100151784	CLPX	homo_sapiens	10845	CLPX
sus_scrofa	100151786	POP5	homo_sapiens	51367	POP5
sus_scrofa	100151787	HECTD4	homo_sapiens	283450	HECTD4
sus_scrofa	100151788	LOC100151788	homo_sapiens	116123	FMO9P
sus_scrofa	100151790	PMM1	homo_sapiens	5372	PMM1
sus_scrofa	100151793	SAMD8	homo_sapiens	142891	SAMD8
sus_scrofa	100151794	RGL2	homo_sapiens	5863	RGL2
sus_scrofa	100151795	NDST2	homo_sapiens	8509	NDST2
sus_scrofa	100151798	UPRT	homo_sapiens	139596	UPRT
sus_scrofa	100151799	AWAT2	homo_sapiens	158835	AWAT2
sus_scrofa	100151804	AMDHD1	homo_sapiens	144193	AMDHD1
sus_scrofa	100151805	RAB35	homo_sapiens	11021	RAB35
sus_scrofa	100151809	TMCO1	homo_sapiens	54499	TMCO1
sus_scrofa	100151812	FLRT2	homo_sapiens	23768	FLRT2
sus_scrofa	100151814	TAF11	homo_sapiens	6882	TAF11
sus_scrofa	100151816	LOC100151816	homo_sapiens	24138	IFIT5
sus_scrofa	100151821	TTC14	homo_sapiens	151613	TTC14
sus_scrofa	100151822	RAB2A	homo_sapiens	5862	RAB2A
sus_scrofa	100151824	MRS2	homo_sapiens	57380	MRS2
sus_scrofa	100151825	COG2	homo_sapiens	22796	COG2
sus_scrofa	100151826	VAV3	homo_sapiens	10451	VAV3
sus_scrofa	100151827	SIAH3	homo_sapiens	283514	SIAH3
sus_scrofa	100151828	RB1	homo_sapiens	5925	RB1
sus_scrofa	100151829	PTCHD1	homo_sapiens	139411	PTCHD1
sus_scrofa	100151831	IMP3	homo_sapiens	55272	IMP3
sus_scrofa	100151834	TRIM14	homo_sapiens	9830	TRIM14
sus_scrofa	100151836	SELENOS	homo_sapiens	55829	SELENOS
sus_scrofa	100151838	SDCBP	homo_sapiens	6386	SDCBP
sus_scrofa	100151839	RASSF8	homo_sapiens	11228	RASSF8
sus_scrofa	100151840	CEP250	homo_sapiens	11190	CEP250
sus_scrofa	100151841	CLVS1	homo_sapiens	157807	CLVS1
sus_scrofa	100151843	SNTA1	homo_sapiens	6640	SNTA1
sus_scrofa	100151845	PIGH	homo_sapiens	5283	PIGH
sus_scrofa	100151849	ARV1	homo_sapiens	64801	ARV1
sus_scrofa	100151851	TMEM167B	homo_sapiens	56900	TMEM167B
sus_scrofa	100151855	NAB1	homo_sapiens	4664	NAB1
sus_scrofa	100151860	TRUB1	homo_sapiens	142940	TRUB1
sus_scrofa	100151861	TMOD4	homo_sapiens	29765	TMOD4
sus_scrofa	100151862	CDC45	homo_sapiens	8318	CDC45
sus_scrofa	100151864	SMC3	homo_sapiens	9126	SMC3
sus_scrofa	100151867	GNAZ	homo_sapiens	2781	GNAZ
sus_scrofa	100151868	SLC50A1	homo_sapiens	55974	SLC50A1
sus_scrofa	100151869	OXNAD1	homo_sapiens	92106	OXNAD1
sus_scrofa	100151870	LOC100151870	homo_sapiens	56169	GSDMC
sus_scrofa	100151872	TMEM63B	homo_sapiens	55362	TMEM63B
sus_scrofa	100151873	OTUB2	homo_sapiens	78990	OTUB2
sus_scrofa	100151875	PYM1	homo_sapiens	84305	PYM1
sus_scrofa	100151876	DNAJC14	homo_sapiens	85406	DNAJC14
sus_scrofa	100151877	TACR2	homo_sapiens	6865	TACR2
sus_scrofa	100151883	LDB3	homo_sapiens	11155	LDB3
sus_scrofa	100151886	DPYSL2	homo_sapiens	1808	DPYSL2
sus_scrofa	100151888	ZBTB10	homo_sapiens	65986	ZBTB10
sus_scrofa	100151892	SPACA9	homo_sapiens	11092	SPACA9
sus_scrofa	100151894	ZMAT1	homo_sapiens	84460	ZMAT1
sus_scrofa	100151896	RANBP1	homo_sapiens	5902	RANBP1
sus_scrofa	100151897	SH2D3C	homo_sapiens	10044	SH2D3C
sus_scrofa	100151899	LOC100151899	homo_sapiens	390261	OR6M1
sus_scrofa	100151900	HIC2	homo_sapiens	23119	HIC2
sus_scrofa	100151902	PBXIP1	homo_sapiens	57326	PBXIP1
sus_scrofa	100151910	POPDC3	homo_sapiens	64208	POPDC3
sus_scrofa	100151911	GOLGA5	homo_sapiens	9950	GOLGA5
sus_scrofa	100151912	CNPY2	homo_sapiens	10330	CNPY2
sus_scrofa	100151914	MRPL2	homo_sapiens	51069	MRPL2
sus_scrofa	100151916	KIF1BP	homo_sapiens	26128	KIF1BP
sus_scrofa	100151920	NFYA	homo_sapiens	4800	NFYA
sus_scrofa	100151928	TPD52	homo_sapiens	7163	TPD52
sus_scrofa	100151931	VAV2	homo_sapiens	7410	VAV2
sus_scrofa	100151938	GBP1	homo_sapiens	2633	GBP1
sus_scrofa	100151939	LYPD1	homo_sapiens	116372	LYPD1
sus_scrofa	100151940	ESRRB	homo_sapiens	2103	ESRRB
[truncated: 15,223 more rows]
